# Supplementary material for: Reduction of Physical Activity Levels During the COVID-19 Pandemic Might Negatively Disturb Sleep Pattern
Source: Front Psychol. 2020 Dec 10;11:586157. doi: 10.3389/fpsyg.2020.586157 (PMC7793775; doi:10.3389/fpsyg.2020.586157)
Supplement: Supplementary file 3 [file Table_1.xlsx]

## Sheet: Sheet1
ID	Date	Sex	Sex_cat	Age	Educational_level	Educational_level_dic	How long have you experienced social isolation?	Days in isolation_cat	Were you engaged in this physical activity before the COVID-19 pandemic?	Physical activity_before_COVID_dic	How much has the COVID-19 pandemic interfered with your daily physical activity habits?	How_much_COVID _impact_dic	How many times are you exercising a week?	For how long are you exercising?	For how long are you exercising? Cat	For how long have you engaged in this physical activity	For how long have you engaged in this physical activity_cat	What is the intensity of the physical activity	What is the intensity of the physical activity_cat	Weekly Moderate_vigorous_PA_minutes	Moderate_vigorous_PA_minutes_cat	Do you think your sleep quality worsened with COVID pandemic	Sleep quality worsened with pandemic_cat	Weight	Height	BMI	BMI_cat	Anxiety_cat	Depression_cat
1	2020-06-05 07:04:11	Man	1	70	Graduate	4	43	1	No	0	A lot	1	3	Between 30 and More than 60 min min	30	Between 1 and 3 months	2	Vigorous	3	90	0	No	0	87	1.74	28.7356	1	1	0
2	2020-08-05 11:22:01	Man	1	70	Undergraduate	3	42	1	Yes	1	A little	0	4	More than 60 min	60	More than 6 months	4	Vigorous	3	240	1	Frequently	1	85	1.72	28.7317	1	0	0
3	2020-05-05 14:18:42	Woman	2	54	Graduate	4	40	1	Yes	1	A lot	1	3	Between 30 and More than 60 min min	30	Less than a month	1	Vigorous	3	90	0	No	0	58	1.5	25.7778	1	0	0
4	2020-05-05 14:19:00	Woman	2	49	Graduate	4	30	1	Yes	1	A lot	1	4	Between 30 and More than 60 min min	30	Between 1 and 3 months	2	Moderate	2	120	0	Sometimes	0	79	1.68	27.9904	1	1	0
5	2020-05-05 13:51:56	Man	1	46	Graduate	4	40	1	Yes	1	A lot	1	3	More than 60 min	60	More than 6 months	4	Vigorous	3	180	1	Sometimes	0	93	1.8	28.7037	1	1	0
6	2020-05-05 14:55:59	Man	1	43	Undergraduate	3	60	1	No	0	A little	0	0	None/Less than 30 min	0	I am not exercising	0	I am not exercising	0	0	0	Sometimes	0	98	1.87	28.0248	1	0	0
7	2020-05-05 13:50:50	Woman	2	39	Graduate	4	40	1	Yes	1	A lot	1	3	Between 30 and More than 60 min min	30	More than 6 months	4	Moderate	2	90	0	No	0	72	1.72	24.3375	0	0	0
8	2020-05-05 14:22:05	Man	1	31	Graduate	4	45	1	No	0	I do not exercise		0	None/Less than 30 min	0	I am not exercising	0	I am not exercising	0	0	0	No	0	85	1.75	27.7551	1	0	0
9	2020-04-05 22:56:40	Man	1	18	High School	2			Yes	1	A lot	1	6	More than 60 min	60	More than 6 months	4	Vigorous	3	360	1	Frequently	1	90	#NULL!	#NULL!	#NULL!	0	0
12	2020-07-05 13:33:23	Woman	2	38	Graduate	4	52	1	Yes	1	A lot	1	2	Between 30 and More than 60 min min	30	Less than a month	1	Vigorous	3	60	0	No	0	63	1.66	22.8625	0	0	0
13	2020-07-05 13:52:05	Woman	2	56	Graduate	4	28	1	Yes	1	A lot	1	7	Between 30 and More than 60 min min	30	More than 6 months	4	Moderate	2	210	1	Sometimes	0	67	1.63	25.2174	1	0	0
14	2020-06-05 22:40:04	Woman	2	28	Undergraduate	3	30	1	Yes	1	A lot	1	2	None/Less than 30 min	0	Less than a month	1	Moderate	2	0	0	Always	1	62.8	1.6	24.5312	0	1	0
15	2020-07-05 11:55:31	Woman	2	26	Undergraduate	3	30	1	No	0	None	0	0	None/Less than 30 min	0	I am not exercising	0	I am not exercising	0	0	0	Frequently	1	65	1.65	23.8751	0	0	0
16	2020-09-05 13:40:42	Man	1	45	Graduate	4	45	1	Yes	1	A lot	1	4	Between 30 and More than 60 min min	30	More than 6 months	4	Vigorous	3	120	0	Sometimes	0	90	1.73	30.0712	2	0	0
17	2020-08-05 19:07:05	Man	1	19	Undergraduate	3	60	1	Yes	1	A lot	1	3	More than 60 min	60	More than 6 months	4	Vigorous	3	180	1	Frequently	1	70	1.8	21.6049	0	0	1
18	2020-06-05 16:42:06	Woman	2	60	Graduate	4	51	1	Yes	1	A lot	1	0	None/Less than 30 min	0	I am not exercising	0	I am not exercising	0	0	0	A little	0	104	1.75	33.9592	2	0	0
19	2020-07-05 13:45:12	Woman	2	36	Undergraduate	3	47	1	No	0	I do not exercise		0	None/Less than 30 min	0	I am not exercising	0	I am not exercising	0	0	0	Frequently	1	80	1.72	27.0416	1	1	1
20	2020-06-05 21:40:59	Man	1	62	Graduate	4	50	1	Yes	1	A lot	1	3	Between 30 and More than 60 min min	30	Between 1 and 3 months	2	Moderate	2	90	0	A little	0	60	1.7	20.7612	0	0	0
21	2020-05-05 19:36:31	Woman	2	41	Graduate	4	45	1	Yes	1	A little	0	5	Between 30 and More than 60 min min	30	More than 6 months	4	Moderate	2	150	1	A little	0	59	1.73	19.7133	0	0	0
22	2020-05-05 17:24:03	Woman	2	59	Undergraduate	3	40	1	Yes	1	A lot	1	7	Between 30 and More than 60 min min	30	Between 1 and 3 months	2	Moderate	2	210	1	No	0	58	1.7	20.0692	0	0	0
23	2020-09-05 11:11:11	Man	1	55	Undergraduate	3	2	0	Yes	1	None	0	3	Between 30 and More than 60 min min	30	More than 6 months	4	Light	1	0	0	No	0	78	1.75	25.4694	1	0	0
24	2020-05-05 16:35:30	Woman	2	29	Graduate	4	60	1	Yes	1	A lot	1	5	Between 30 and More than 60 min min	30	Between 1 and 3 months	2	Vigorous	3	150	1	No	0	65	1.7	22.4913	0	1	0
25	2020-05-05 19:26:22	Woman	2	43	Undergraduate	3	0	0	No	0	A little	0	0	None/Less than 30 min	0	I am not exercising	0	Moderate	2	0	0	Frequently	1	77	1.6	30.0781	2	0	0
26	2020-07-05 06:58:36	Man	1	37	Graduate	4	45	1	Yes	1	A lot	1	3	Between 30 and More than 60 min min	30	More than 6 months	4	Moderate	2	90	0	A little	0	73	1.72	24.6755	0	0	0
27	2020-05-05 22:24:15	Woman	2	61	High School	2	50	1	Yes	1	A little	0	3	Between 30 and More than 60 min min	30	Less than a month	1	Moderate	2	90	0	Sometimes	0	64	1.55	26.6389	1	0	0
28	2020-06-05 00:08:40	Woman	2	68	Elementary	1	50	1	Yes	1	A lot	1	6	Between 30 and More than 60 min min	30	More than 6 months	4	Vigorous	3	180	1	A little	0	50	1.53	21.3593	0	0	0
29	2020-05-05 23:29:32	Man	1	50	Undergraduate	3	0	#NULL!	Yes	1	None	0	6	More than 60 min	60	More than 6 months	4	Vigorous	3	360	1	No	0	80	1.65	29.3848	1	0	0
30	2020-07-05 11:09:18	Woman	2	36	Undergraduate	3	2	0	Yes	1	None	0	5	Between 30 and More than 60 min min	30	More than 6 months	4	Vigorous	3	150	1	No	0	57	1.58	22.8329	0	0	0
31	2020-06-05 18:02:33	Woman	2	20	Undergraduate	3	50	1	Yes	1	A little	0	5	Between 30 and More than 60 min min	30	More than 6 months	4	Vigorous	3	150	1	A little	0	#NULL!	1.72	#NULL!	#NULL!	1	0
32	2020-06-05 20:59:53	Man	1	63	Graduate	4	50	1	Yes	1	A lot	1	7	Between 30 and More than 60 min min	30	More than 6 months	4	Vigorous	3	210	1	No	0	86	1.73	28.7347	1	0	0
33	2020-06-05 08:57:45	Woman	2	34	Graduate	4		#NULL!	Yes	1	A little	0	3	Between 30 and More than 60 min min	30	More than 6 months	4	Moderate	2	90	0	A little	0	52	1.63	19.5717	0	0	0
34	2020-08-05 02:26:57	Man	1	40	Graduate	4	45	1	Yes	1	A lot	1	3	Between 30 and More than 60 min min	30	More than 6 months	4	Moderate	2	90	0	A little	0	101	1.83	30.1592	2	0	0
35	2020-05-05 16:26:53	Man	1	74	Graduate	4	48	1	Yes	1	A little	0	7	Between 30 and More than 60 min min	30	Between 1 and 3 months	2	Vigorous	3	210	1	A little	0	88	1.72	29.7458	1	0	0
36	2020-06-05 13:09:04	Man	1	70	Graduate	4	45	1	Yes	1	None	0	7	More than 60 min	60	More than 6 months	4	Moderate	2	420	1	No	0	79	1.78	24.9337	0	0	0
37	2020-06-05 14:10:17	Man	1	32	Undergraduate	3	30	1	No	0	A little	0	1	None/Less than 30 min	0	Between 1 and 3 months	2	Moderate	2	0	0	No	0	105	1.78	33.1398	2	0	0
38	2020-05-05 15:19:56	Woman	2	43	Undergraduate	3	47	1	Yes	1	A lot	1	3	Between 30 and More than 60 min min	30	More than 6 months	4	Moderate	2	90	0	A little	0	62	1.55	25.8065	1	0	0
39	2020-05-05 23:43:53	Man	1	32	Graduate	4	46	1	Yes	1	A lot	1	3	None/Less than 30 min	0	More than 6 months	4	Moderate	2	0	0	A little	0	90	1.755	29.2205	1	1	0
40	2020-06-05 11:44:01	Man	1	21	High School	2	43	1	Yes	1	A lot	1	0	None/Less than 30 min	0	I am not exercising	0	Light	1	0	0	Sometimes	0	130	1.76	41.968	2	1	1
41	2020-05-05 18:58:12	Woman	2	45	Undergraduate	3	45	1	Yes	1	A little	0	4	Between 30 and More than 60 min min	30	More than 6 months	4	Moderate	2	120	0	A little	0	56	1.67	20.0796	0	0	0
42	2020-07-05 14:46:07	Man	1	39	Graduate	4	45	1	Yes	1	A little	0	6	More than 60 min	60	More than 6 months	4	Vigorous	3	360	1	No	0	75	1.8	23.1481	0	0	0
43	2020-05-05 23:00:27	Woman	2	33	Undergraduate	3	14	0	Yes	1	A lot	1	5	Between 30 and More than 60 min min	30	More than 6 months	4	Vigorous	3	150	1	A little	0	68	1.57	27.5873	1	0	0
44	2020-05-05 23:27:48	Woman	2	33	Undergraduate	3	14	0	Yes	1	A lot	1	5	Between 30 and More than 60 min min	30	More than 6 months	4	Vigorous	3	150	1	A little	0	68	1.57	27.5873	1	0	0
45	2020-06-05 16:26:08	Man	1	36	Undergraduate	3	45	1	Yes	1	A lot	1	0	None/Less than 30 min	0	Between 1 and 3 months	2	Moderate	2	0	0	Sometimes	0	110	1.82	33.2086	2	0	0
46	2020-07-05 20:22:52	Man	1	38	Undergraduate	3	40	1	Yes	1	None	0	5	Between 30 and More than 60 min min	30	Between 1 and 3 months	2	Vigorous	3	150	1	No	0	75	1.7	25.9516	1	0	0
47	2020-09-05 20:55:33	Woman	2	43	Undergraduate	3	40	1	No	0	I do not exercise		0	None/Less than 30 min	0	I am not exercising	0	I am not exercising	0	0	0	Frequently	1	64	1.63	24.0882	0	1	0
48	2020-06-05 07:04:39	Woman	2	42	Graduate	4	50	1	Yes	1	A little	0	6	Between 30 and More than 60 min min	30	More than 6 months	4	Vigorous	3	180	1	Frequently	1	75	1.78	23.6713	0	1	0
49	2020-05-05 16:52:56	Man	1	63	High School	2	60	1	No	0	A little	0	3	None/Less than 30 min	0	Between 1 and 3 months	2	Light	1	0	0	No	0	71	1.61	27.3909	1	0	0
50	2020-06-05 15:21:34	Man	1	54	Graduate	4	45	1	Yes	1	A lot	1	5	Between 30 and More than 60 min min	30	More than 6 months	4	Moderate	2	150	1	A little	0	86	1.68	30.4705	2	0	0
51	2020-07-05 11:50:07	Woman	2	22	Undergraduate	3	45	1	Yes	1	A little	0	3	Between 30 and More than 60 min min	30	Less than a month	1	Vigorous	3	90	0	No	0	47	1.52	20.3428	0	0	0
52	2020-05-05 19:30:57	Man	1	55	Graduate	4	30	1	Yes	1	A lot	1	2	Between 30 and More than 60 min min	30	Between 1 and 3 months	2	Vigorous	3	60	0	Frequently	1	82	1.7	28.3737	1	0	0
53	2020-06-05 21:42:16	Woman	2	27	Graduate	4	54	1	Yes	1	A little	0	5	More than 60 min	60	More than 6 months	4	Vigorous	3	300	1	Always	1	70	1.61	27.0051	1	1	1
54	2020-06-05 10:00:00	Woman	2	33	Graduate	4	40	1	Yes	1	I do not exercise		0	None/Less than 30 min	0	I am not exercising	0	I am not exercising	1	0	0	Sometimes	0	80	1.58	32.0461	2	0	0
55	2020-08-05 19:04:16	Man	1	65	High School	2	54	1	No	0	None	0	0	None/Less than 30 min	0	I am not exercising	0	I am not exercising	0	0	0	No	0	79	1.62	30.1021	2	0	0
56	2020-06-05 12:58:05	Woman	2	38	Graduate	4	45	1	Yes	1	A lot	1	4	More than 60 min	60	Less than a month	1	Vigorous	3	240	1	No	0	59	1.68	20.9042	0	1	0
57	2020-06-05 14:53:10	Woman	2	32	Undergraduate	3	40	1	Yes	1	A lot	1	2	None/Less than 30 min	0	Less than a month	1	Light	1	0	0	No	0	65	1.63	24.4646	0	0	0
58	2020-07-05 17:21:47	Man	1	43	Undergraduate	3	60	1	No	0	None	0	0	None/Less than 30 min	0	I am not exercising	0	I am not exercising	0	0	0	Frequently	1	97	1.74	32.0386	2	0	0
59	2020-05-05 19:20:11	Man	1	18	High School	2	45	1	No	0	I do not exercise		0	None/Less than 30 min	0	I am not exercising	0	I am not exercising	1	0	0	No	0	82	1.81	25.0298	1	0	0
60	2020-06-05 09:09:03	Woman	2	33	Graduate	4	49	1	Yes	1	A little	0	3	Between 30 and More than 60 min min	30	Less than a month	1	Moderate	2	90	0	No	0	69	1.77	22.0243	0	0	0
61	2020-11-05 07:01:22	Woman	2	47	High School	2	60	1	Yes	1	A lot	1	1	None/Less than 30 min	0	Less than a month	1	Light	1	0	0	A little	0	82	1.59	32.4354	2	0	0
62	2020-06-05 21:02:42	Man	1	43	Undergraduate	3	45	1	Yes	1	A lot	1	2	None/Less than 30 min	0	Between 1 and 3 months	2	Vigorous	3	0	0	A little	0	58	1.67	20.7967	0	1	0
63	2020-08-05 00:11:10	Woman	2	51	Undergraduate	3	35	1	Yes	1	A little	0	0	None/Less than 30 min	0	I am not exercising	0	I am not exercising	0	0	0	No	0	73	1.8	22.5309	0	0	0
64	2020-09-05 13:53:51	Woman	2	47	High School	2	60	1	Yes	1	A lot	1	2	None/Less than 30 min	0	More than 6 months	4	Light	1	0	0	No	0	84	1.68	29.7619	1	0	0
65	2020-06-05 21:28:58	Woman	2	49	Graduate	4	45	1	Yes	1	A little	0	3	Between 30 and More than 60 min min	30	Between 1 and 3 months	2	Light	1	0	0	No	0	60	1.5	26.6667	1	0	0
66	2020-05-05 19:29:51	Man	1	41	Graduate	4	5	0	Yes	1	A lot	1	3	Between 30 and More than 60 min min	30	More than 6 months	4	Moderate	2	90	0	A little	0	89	1.76	28.7319	1	0	0
67	2020-05-05 21:18:54	Man	1	41	Graduate	4	5	0	Yes	1	A lot	1	3	Between 30 and More than 60 min min	30	More than 6 months	4	Moderate	2	90	0	A little	0	89	1.76	28.7319	1	0	0
68	2020-06-05 09:45:43	Man	1	62	Graduate	4	50	1	Yes	1	A lot	1	4	None/Less than 30 min	0	BEtween 3 and 6 months	3	Light	1	0	0	No	0	90	1.82	27.1706	1	0	0
69	2020-05-05 17:35:26	Man	1	44	Undergraduate	3		#NULL!	Yes	1	A lot	1	0	None/Less than 30 min	0	More than 6 months	4	Vigorous	3	0	0	A little	0	85	1.86	24.5693	0	0	0
70	2020-09-05 10:39:45	Man	1	45	Undergraduate	3	35	1	Yes	1	A little	0	4	More than 60 min	60	More than 6 months	4	Vigorous	3	240	1	A little	0	108	1.89	30.2343	2	0	0
71	2020-05-05 19:37:24	Man	1	19	Undergraduate	3	60	1	No	0	I do not exercise		0	None/Less than 30 min	0	I am not exercising	0	I am not exercising	0	0	0	Always	1	60	1.7	20.7612	0	0	0
72	2020-05-05 21:56:55	Woman	2	32	Graduate	4	40	1	Yes	1	A little	0	3	Between 30 and More than 60 min min	30	BEtween 3 and 6 months	3	Vigorous	3	90	0	No	0	62	1.64	23.0518	0	1	0
73	2020-05-05 22:35:01	Man	1	43	Graduate	4	46	1	Yes	1	A little	0	5	Between 30 and More than 60 min min	30	Between 1 and 3 months	2	Moderate	2	150	1	Sometimes	0	100	1.8	30.8642	2	0	0
74	2020-05-05 20:43:28	Woman	2	60	Undergraduate	3	2	0	Yes	1	A little	0	5	Between 30 and More than 60 min min	30	More than 6 months	4	Vigorous	3	150	1	No	0	65	1.6	25.3906	1	0	0
75	2020-06-05 08:01:38	Woman	2	45	Undergraduate	3	45	1	Yes	1	A little	0	3	Between 30 and More than 60 min min	30	More than 6 months	4	Vigorous	3	90	0	A little	0	67	1.7	23.1834	0	0	0
76	2020-05-05 21:43:36	Man	1	25	Undergraduate	3		#NULL!	Yes	1	A lot	1	7	More than 60 min	60	Between 1 and 3 months	2	Vigorous	3	420	1	Frequently	1	77	1.76	24.858	0	0	0
77	2020-06-05 15:22:17	Woman	2	53	Graduate	4	20	1	Yes	1	A little	0	3	Between 30 and More than 60 min min	30	BEtween 3 and 6 months	3	Moderate	2	90	0	A little	0	69	1.63	25.9701	1	0	0
78	2020-07-05 08:11:53	Woman	2	33	Graduate	4	45	1	Yes	1	A lot	1	0	None/Less than 30 min	0	More than 6 months	4	Vigorous	3	0	0	A little	0	68	1.72	22.9854	0	0	0
79	2020-05-05 15:06:54	Woman	2	45	Graduate	4	53	1	Yes	1	A lot	1	3	Between 30 and More than 60 min min	30	More than 6 months	4	Moderate	2	90	0	Frequently	1	75	1.65	27.5482	1	1	0
80	2020-08-05 09:03:09	Man	1	37	High School	2	45	1	No	0	I do not exercise		0	None/Less than 30 min	0	I am not exercising	0	I am not exercising	0	0	0	A little	0	157	1.92	42.589	2	0	0
81	2020-07-05 14:39:40	Man	1	41	Undergraduate	3	60	1	Yes	1	A lot	1	3	Between 30 and More than 60 min min	30	BEtween 3 and 6 months	3	Moderate	2	90	0	Frequently	1	93	1.72	31.4359	2	0	0
82	2020-08-05 11:31:55	Woman	2	37	Undergraduate	3	60	1	Yes	1	A lot	1	2	Between 30 and More than 60 min min	30	More than 6 months	4	Vigorous	3	60	0	Always	1	64	1.67	22.9481	0	0	0
83	2020-05-05 16:41:17	Woman	2	35	Undergraduate	3	45	1	Yes	1	A lot	1	4	Between 30 and More than 60 min min	30	Between 1 and 3 months	2	Moderate	2	120	0	No	0	72	1.58	28.8415	1	0	0
84	2020-09-05 17:04:36	Woman	2	31	Graduate	4	0	0	No	0	I do not exercise		0	None/Less than 30 min	0	I am not exercising	0	I am not exercising	1	0	0	A little	0	75	1.57	30.4272	2	1	0
85	2020-05-05 19:01:57	Man	1	32	Graduate	4	40	1	No	0	A little	0	0	None/Less than 30 min	0	I am not exercising	0	I am not exercising	0	0	0	Always	1	70	1.78	22.0932	0	0	0
86	2020-06-05 08:48:19	Woman	2	29	Graduate	4		#NULL!	Yes	1	A little	0	5	More than 60 min	60	Between 1 and 3 months	2	Moderate	2	300	1	A little	0	65	1.63	24.4646	0	0	0
87	2020-06-05 20:14:02	Woman	2	45	Graduate	4	45	1	Yes	1	A lot	1	3	Between 30 and More than 60 min min	30	More than 6 months	4	Light	1	0	0	No	0	62	1.58	24.8358	0	0	0
88	2020-07-05 13:56:07	Woman	2	32	Graduate	4	25	1	Yes	1	A little	0	3	Between 30 and More than 60 min min	30	More than 6 months	4	Moderate	2	90	0	Frequently	1	60	1.56	24.6548	0	1	0
89	2020-05-05 19:23:31	Man	1	25	Undergraduate	3	40	1	Yes	1	A lot	1	1	Between 30 and More than 60 min min	30	Less than a month	1	Vigorous	3	30	0	Always	1	67	1.78	21.1463	0	1	1
90	2020-06-05 23:45:27	Man	1	40	Undergraduate	3	50	1	No	0	A little	0	2	Between 30 and More than 60 min min	30	Less than a month	1	Moderate	2	60	0	Frequently	1	97	1.9	26.8698	1	1	1
91	2020-06-05 07:10:05	Man	1	52	Undergraduate	3	40	1	Yes	1	A lot	1	2	Between 30 and More than 60 min min	30	More than 6 months	4	Vigorous	3	60	0	Sometimes	0	85.187	1.76	27.501	1	0	0
92	2020-09-05 11:57:44	Woman	2	50	Undergraduate	3	45	1	No	0	I do not exercise		0	None/Less than 30 min	0	I am not exercising	0	I am not exercising	1	0	0	Always	1	66	1.67	23.6652	0	1	1
93	2020-07-05 10:31:20	Woman	2	27	Undergraduate	3	53	1	Yes	1	A lot	1	4	More than 60 min	60	More than 6 months	4	Vigorous	3	240	1	Frequently	1	57	1.65	20.9366	0	1	1
94	2020-07-05 17:46:03	Woman	2	40	Undergraduate	3	0	0	Yes	1	None	0	3	More than 60 min	60	Between 1 and 3 months	2	Moderate	2	180	1	No	0	56	1.55	23.3091	0	0	0
95	2020-09-05 16:19:17	Woman	2	34	Graduate	4	45	1	Yes	1	A lot	1	3	Between 30 and More than 60 min min	30	Between 1 and 3 months	2	Vigorous	3	90	0	A little	0	66	1.63	24.841	0	0	0
96	2020-06-05 16:39:06	Man	1	18	High School	2	45	1	Yes	1	None	0	6	Between 30 and More than 60 min min	30	BEtween 3 and 6 months	3	Vigorous	3	180	1	Sometimes	0	62	1.71	21.2031	0	0	0
97	2020-06-05 20:10:17	Man	1	34	Undergraduate	3	50	1	Yes	1	A little	0	7	Between 30 and More than 60 min min	30	More than 6 months	4	Vigorous	3	210	1	A little	0	90	1.88	25.464	1	1	0
98	2020-06-05 09:42:35	Woman	2	26	Graduate	4	47	1	Yes	1	A lot	1	6	Between 30 and More than 60 min min	30	More than 6 months	4	Vigorous	3	180	1	Frequently	1	56	1.58	22.4323	0	1	1
99	2020-06-05 12:09:41	Woman	2	38	Graduate	4	50	1	Yes	1	A little	0	4	Between 30 and More than 60 min min	30	Between 1 and 3 months	2	Moderate	2	120	0	No	0	80	1.8	24.6914	0	0	0
100	2020-07-05 18:41:06	Man	1	59	Undergraduate	3	40	1	Yes	1	A lot	1	5	Between 30 and More than 60 min min	30	More than 6 months	4	Vigorous	3	150	1	No	0	72	1.68	25.5102	1	0	0
101	2020-05-05 19:14:05	Man	1	40	Graduate	4	15	0	Yes	1	A lot	1	2	Between 30 and More than 60 min min	30	Less than a month	1	Moderate	2	60	0	A little	0	85	1.83	25.3815	1	0	0
102	2020-06-05 19:34:14	Woman	2	28	Undergraduate	3	64	1	Yes	1	A lot	1	4	Between 30 and More than 60 min min	30	More than 6 months	4	Moderate	2	120	0	Sometimes	0	58	1.6	22.6562	0	1	0
103	2020-07-05 01:04:23	Woman	2	38	Graduate	4	50	1	Yes	1	None	0	3	Between 30 and More than 60 min min	30	More than 6 months	4	Vigorous	3	90	0	Frequently	1	77	1.69	26.9598	1	0	0
104	2020-08-05 17:18:34	Woman	2	55	Undergraduate	3	60	1	Yes	1	A little	0	6	Between 30 and More than 60 min min	30	Between 1 and 3 months	2	Moderate	2	180	1	A little	0	97	1.71	33.1726	2	0	0
105	2020-06-05 07:19:57	Man	1	36	Graduate	4	50	1	Yes	1	A little	0	6	Between 30 and More than 60 min min	30	More than 6 months	4	Vigorous	3	180	1	A little	0	74	1.76	23.8895	0	0	0
106	2020-08-05 09:18:19	Woman	2	22	Graduate	4	0	0	No	0	A little	0	0	None/Less than 30 min	0	I am not exercising	0	I am not exercising	0	0	0	Sometimes	0	72	1.57	29.2101	1	0	0
107	2020-08-05 09:29:59	Woman	2	22	Graduate	4	0	0	No	0	A little	0	0	None/Less than 30 min	0	I am not exercising	0	I am not exercising	0	0	0	Sometimes	0	72	1.57	29.2101	1	0	0
108	2020-05-05 21:59:10	Man	1	20	Undergraduate	3	60	1	Yes	1	A lot	1	5	Between 30 and More than 60 min min	30	More than 6 months	4	Moderate	2	150	1	No	0	70	1.72	23.6614	0	0	0
109	2020-05-05 21:55:51	Man	1	51	Graduate	4	50	1	Yes	1	A little	0	5	Between 30 and More than 60 min min	30	More than 6 months	4	Moderate	2	150	1	Sometimes	0	87	1.79	27.1527	1	0	0
110	2020-08-05 15:48:11	Woman	2	27	Graduate	4	0	0	Yes	1	A lot	1	3	More than 60 min	60	More than 6 months	4	Vigorous	3	180	1	Sometimes	0	58.8	1.58	23.5539	0	1	1
111	2020-05-05 16:58:16	Woman	2	22	Undergraduate	3	60	1	Yes	1	A lot	1	3	Between 30 and More than 60 min min	30	Between 1 and 3 months	2	Vigorous	3	90	0	Always	1	57	1.71	19.4932	0	1	1
112	2020-07-05 18:21:51	Woman	2	23	Undergraduate	3	24	1	No	0	I do not exercise		1	None/Less than 30 min	0	I am not exercising	0	I am not exercising	1	0	0	Frequently	1	52	1.54	21.9261	0	0	0
113	2020-06-05 21:23:11	Woman	2	21	High School	2	35	1	Yes	1	A lot	1	5	More than 60 min	60	More than 6 months	4	Vigorous	3	300	1	Always	1	66	1.64	24.539	0	1	1
114	2020-06-05 18:45:20	Man	1	22	Undergraduate	3	21	1	Yes	1	A lot	1	0	Between 30 and More than 60 min min	30	Between 1 and 3 months	2	Moderate	2	0	0	Sometimes	0	84	1.79	26.2164	1	0	0
115	2020-05-05 18:16:24	Woman	2	51	High School	2	60	1	No	0	None	0	4	Between 30 and More than 60 min min	30	Less than a month	1	I am not exercising	0	0	0	No	0	56	1.65	20.5693	0	0	0
116	2020-06-05 00:38:31	Man	1	37	Graduate	4		#NULL!	Yes	1	A lot	1	6	Between 30 and More than 60 min min	30	More than 6 months	4	Vigorous	3	180	1	Frequently	1	98	1.85	28.634	1	0	0
117	2020-07-05 19:36:19	Woman	2	30	Undergraduate	3	51	1	Yes	1	A lot	1	3	Between 30 and More than 60 min min	30	Between 1 and 3 months	2	Light	1	0	0	Always	1	65	1.6	25.3906	1	1	0
118	2020-05-05 17:31:43	Woman	2	29	Undergraduate	3	45	1	Yes	1	A lot	1	0	None/Less than 30 min	0	I am not exercising	0	I am not exercising	0	0	0	Frequently	1	70	1.59	27.6888	1	1	0
119	2020-07-05 12:29:26	Man	1	28	Graduate	4	20	1	Yes	1	A lot	1	3	Between 30 and More than 60 min min	30	More than 6 months	4	Vigorous	3	90	0	Frequently	1	78	1.73	26.0617	1	0	0
120	2020-05-05 22:21:01	Woman	2	26	Undergraduate	3	30	1	No	0	None	0	0	None/Less than 30 min	0	I am not exercising	0	I am not exercising	0	0	0	No	0	90	1.74	29.7265	1	0	0
121	2020-06-05 18:42:28	Man	1	57	Graduate	4	45	1	Yes	1	A lot	1	2	Between 30 and More than 60 min min	30	More than 6 months	4	Moderate	2	60	0	Always	1	80	1.7	27.6817	1	0	0
122	2020-07-05 11:39:37	Woman	2	44	Graduate	4	40	1	Yes	1	A lot	1	0	None/Less than 30 min	0	I am not exercising	0	I am not exercising	0	0	0	Sometimes	0	56	1.62	21.3382	0	1	0
123	2020-09-05 19:33:51	Woman	2	19	Undergraduate	3	53	1	Yes	1	I do not exercise		0	None/Less than 30 min	0	I am not exercising	0	I am not exercising	0	0	0	Frequently	1	67	1.65	24.6097	0	0	0
124	2020-07-05 21:55:21	Woman	2	63	Undergraduate	3	50	1	No	0	A little	0	3	None/Less than 30 min	0	More than 6 months	4	Light	1	0	0	No	0	70	1.52	30.2978	2	0	0
125	2020-07-05 12:26:23	Man	1	41	Undergraduate	3	0	0	Yes	1	A lot	1	3	Between 30 and More than 60 min min	30	BEtween 3 and 6 months	3	Vigorous	3	90	0	No	0	78	1.7	26.9896	1	0	0
126	2020-06-05 06:19:02	Man	1	38	Graduate	4	2	0	Yes	1	A lot	1	1	Between 30 and More than 60 min min	30	Between 1 and 3 months	2	Moderate	2	30	0	Sometimes	0	93	1.75	30.3673	2	1	0
127	2020-06-05 21:55:16	Man	1	64	Undergraduate	3	60	1	Yes	1	A lot	1	0	None/Less than 30 min	0	I am not exercising	0	I am not exercising	0	0	0	Frequently	1	80	1.71	27.3588	1	0	0
128	2020-05-05 22:00:52	Man	1	52	Graduate	4	40	1	Yes	1	A lot	1	6	Between 30 and More than 60 min min	30	More than 6 months	4	Moderate	2	180	1	Frequently	1	77	1.8	23.7654	0	1	0
129	2020-05-05 19:44:53	Woman	2	36	Undergraduate	3	60	1	Yes	1	I do not exercise		0	None/Less than 30 min	0	I am not exercising	0	I am not exercising	2	0	0	Frequently	1	70	1.59	27.6888	1	1	0
130	2020-06-05 14:48:16	Man	1	40	Undergraduate	3	45	1	Yes	1	A lot	1	0	None/Less than 30 min	0	I am not exercising	0	Light	1	0	0	Sometimes	0	90	1.75	29.3878	1	0	0
131	2020-06-05 03:02:26	Man	1	66	Undergraduate	3	45	1	Yes	1	A little	0	7	More than 60 min	60	More than 6 months	4	Moderate	2	420	1	A little	0	108	1.7	37.3702	2	0	0
132	2020-05-05 17:33:22	Man	1	60	Graduate	4	45	1	Yes	1	A little	0	4	Between 30 and More than 60 min min	30	More than 6 months	4	Moderate	2	120	0	Sometimes	0	100	1.82	30.1896	2	0	0
133	2020-09-05 13:41:42	Man	1	45	Graduate	4	45	1	Yes	1	A little	0	4	Between 30 and More than 60 min min	30	More than 6 months	4	Moderate	2	120	0	No	0	95	1.81	28.9979	1	0	0
134	2020-06-05 08:20:53	Man	1	50	Graduate	4	50	1	No	0	I do not exercise		0	None/Less than 30 min	0	I am not exercising	0	I am not exercising	0	0	0	No	0	96	1.79	29.9616	1	0	0
135	2020-06-05 08:50:14	Man	1	50	Graduate	4	50	1	No	0	I do not exercise		0	None/Less than 30 min	0	I am not exercising	0	I am not exercising	0	0	0	No	0	96	1.79	29.9616	1	0	0
136	2020-06-05 21:54:45	Woman	2	40	Graduate	4	40	1	Yes	1	A little	0	4	Between 30 and More than 60 min min	30	More than 6 months	4	Vigorous	3	120	0	No	0	54	1.57	21.9076	0	0	0
137	2020-08-05 17:12:33	Man	1	65	Undergraduate	3	40	1	Yes	1	A lot	1	6	Between 30 and More than 60 min min	30	More than 6 months	4	Moderate	2	180	1	Sometimes	0	56	1.62	21.3382	0	0	1
138	2020-05-05 22:54:12	Woman	2	45	Graduate	4	45	1	Yes	1	A little	0	5	None/Less than 30 min	0	Between 1 and 3 months	2	Moderate	2	0	0	A little	0	58	1.67	20.7967	0	0	0
139	2020-05-05 15:00:48	Man	1	50	Graduate	4	40	1	Yes	1	I do not exercise		0	None/Less than 30 min	0	I am not exercising	0	I am not exercising	0	0	0	No	0	98	1.7	33.91	2	0	0
140	2020-06-05 18:11:05	Man	1	25	High School	2	0	0	Yes	1	A little	0	7	Between 30 and More than 60 min min	30	More than 6 months	4	Vigorous	3	210	1	A little	0	82	1.78	25.8806	1	0	0
141	2020-05-05 18:34:10	Man	1	28	Graduate	4	30	1	Yes	1	A little	0	6	Between 30 and More than 60 min min	30	More than 6 months	4	Vigorous	3	180	1	A little	0	80	1.86	23.1241	0	0	0
142	2020-08-05 01:11:49	Woman	2	33	Undergraduate	3	50	1	Yes	1	A little	0	4	Between 30 and More than 60 min min	30	Between 1 and 3 months	2	Moderate	2	120	0	No	0	63	1.58	25.2363	1	0	0
143	2020-05-05 23:56:29	Woman	2	48	High School	2	40	1	No	0	A little	0	3	None/Less than 30 min	0	Less than a month	1	Light	1	0	0	Frequently	1	85	1.59	33.6221	2	0	0
144	2020-06-05 13:49:16	Woman	2	27	Undergraduate	3	45	1	Yes	1	A lot	1	6	Between 30 and More than 60 min min	30	Between 1 and 3 months	2	Moderate	2	180	1	No	0	56	1.69	19.6072	0	1	1
145	2020-05-05 22:35:10	Woman	2	39	Graduate	4	30	1	Yes	1	A lot	1	0	None/Less than 30 min	0	I am not exercising	0	I am not exercising	0	0	0	Sometimes	0	84	1.71	28.7268	1	0	0
146	2020-06-05 19:27:14	Man	1	32	Graduate	4	35	1	No	0	A lot	1	0	None/Less than 30 min	0	I am not exercising	0	I am not exercising	0	0	0	Sometimes	0	106	1.8	32.716	2	0	0
147	2020-06-05 22:13:00	Woman	2	30	Graduate	4	43	1	Yes	1	A lot	1	3	Between 30 and More than 60 min min	30	Less than a month	1	Moderate	2	90	0	Sometimes	0	48	1.55	19.9792	0	0	0
148	2020-06-05 06:49:59	Woman	2	40	Undergraduate	3	60	1	Yes	1	A little	0	4	Between 30 and More than 60 min min	30	More than 6 months	4	Moderate	2	120	0	No	0	65	1.52	28.1337	1	0	0
149	2020-06-05 00:17:37	Man	1	65	Undergraduate	3	50	1	Yes	1	A lot	1	0	None/Less than 30 min	0	I am not exercising	0	I am not exercising	0	0	0	No	0	75		#NULL!	#NULL!	0	0
150	2020-06-05 14:17:14	Woman	2	38	Graduate	4	45	1	Yes	1	A lot	1	2	None/Less than 30 min	0	Less than a month	1	Moderate	2	0	0	A little	0	62	1.58	24.8358	0	0	0
151	2020-06-05 12:53:06	Woman	2	44	Graduate	4	52	1	Yes	1	A lot	1	2	Between 30 and More than 60 min min	30	Between 1 and 3 months	2	Moderate	2	60	0	A little	0	61	1.62	23.2434	0	0	0
152	2020-06-05 23:40:41	Woman	2	56	Undergraduate	3	45	1	No	0	A little	0	3	Between 30 and More than 60 min min	30	Less than a month	1	Moderate	2	90	0	A little	0	77	1.6	30.0781	2	0	0
153	2020-07-05 07:52:07	Woman	2	35	Undergraduate	3	52	1	Yes	1	A lot	1	3	None/Less than 30 min	0	BEtween 3 and 6 months	3	Moderate	2	0	0	No	0	76	1.73	25.3934	1	1	0
154	2020-06-05 08:39:24	Woman	2	33	Undergraduate	3	50	1	Yes	1	A lot	1	1	None/Less than 30 min	0	More than 6 months	4	Moderate	2	0	0	No	0	70	1.63	26.3465	1	0	0
155	2020-10-05 16:46:46	Man	1	20	High School	2	55	1	Yes	1	A lot	1	0	None/Less than 30 min	0	I am not exercising	0	I am not exercising	0	0	0	No	0	60	1.77	19.1516	0	0	0
156	2020-06-05 15:04:09	Woman	2	44	Graduate	4	43	1	Yes	1	None	0	6	Between 30 and More than 60 min min	30	More than 6 months	4	Vigorous	3	180	1	Frequently	1	58	1.55	24.1415	0	1	0
157	2020-09-05 14:54:22	Woman	2	36	Graduate	4	50	1	Yes	1	A lot	1	0	None/Less than 30 min	0	I am not exercising	0	I am not exercising	0	0	0	A little	0	65	1.64	24.1672	0	0	0
158	2020-07-05 20:53:35	Man	1	22	Undergraduate	3	30	1	Yes	1	A lot	1	4	Between 30 and More than 60 min min	30	Less than a month	1	Vigorous	3	120	0	A little	0	72	1.7	24.9135	0	0	0
159	2020-05-05 23:07:21	Woman	2	64	Graduate	4	90	0	No	0	A little	0	0	None/Less than 30 min	0	I am not exercising	0	I am not exercising	0	0	0	No	0	89	1.63	33.4977	2	0	0
160	2020-05-05 22:25:26	Woman	2	42	Undergraduate	3	51	1	Yes	1	A little	0	6	Between 30 and More than 60 min min	30	Between 1 and 3 months	2	Vigorous	3	180	1	A little	0	56	1.65	20.5693	0	0	0
161	2020-05-05 22:16:07	Man	1	43	Undergraduate	3	30	1	Yes	1	A lot	1	0	None/Less than 30 min	0	I am not exercising	0	I am not exercising	0	0	0	Frequently	1	100	1.77	31.9193	2	1	0
162	2020-07-05 18:00:00	Woman	2	22	Undergraduate	3	30	1	Yes	1	A lot	1	0	None/Less than 30 min	0	I am not exercising	0	I am not exercising	0	0	0	No	0	60	1.63	22.5827	0	0	1
163	2020-06-05 14:25:02	Woman	2	42	Graduate	4	40	1	Yes	1	A lot	1	6	None/Less than 30 min	0	More than 6 months	4	Vigorous	3	0	0	Always	1	54	1.65	19.8347	0	1	0
164	2020-06-05 21:47:45	Man	1	71	Undergraduate	3	40	1	Yes	1	A lot	1	0	None/Less than 30 min	0	I am not exercising	0	I am not exercising	0	0	0	Frequently	1	83	1.74	27.4145	1	1	1
166	2020-07-05 00:10:32	Woman	2	27	Undergraduate	3	48	1	Yes	1	A lot	1	0	None/Less than 30 min	0	I am not exercising	0	Light	1	0	0	Always	1	95	1.695	33.0662	2	1	0
167	2020-05-05 22:50:38	Man	1	19	Undergraduate	3		#NULL!	Yes	1	A lot	1	4	Between 30 and More than 60 min min	30	More than 6 months	4	Moderate	2	120	0	No	0	80	1.8	24.6914	0	0	0
168	2020-09-05 17:50:28	Man	1	62	Graduate	4	30	1	Yes	1	A little	0	3	Between 30 and More than 60 min min	30	More than 6 months	4	Light	1	0	0	Sometimes	0	72	1.73	24.0569	0	0	0
169	2020-06-05 17:03:38	Man	1	25	Undergraduate	3	40	1	No	0	None	0	0	None/Less than 30 min	0	I am not exercising	0	I am not exercising	0	0	0	Sometimes	0	88	1.75	28.7347	1	1	1
170	2020-06-05 18:37:35	Woman	2	34	Undergraduate	3	60	1	Yes	1	A lot	1	0	None/Less than 30 min	0	I am not exercising	0	I am not exercising	0	0	0	Always	1	73	1.66	26.4915	1	1	1
171	2020-09-05 18:49:10	Man	1	42	Graduate	4	60	1	Yes	1	I do not exercise		0	None/Less than 30 min	0	I am not exercising	0	I am not exercising	0	0	0	No	0	#NULL!	1.69	#NULL!	#NULL!	1	0
172	2020-07-05 22:38:30	Man	1	36	Undergraduate	3	50	1	Yes	1	I do not exercise		0	None/Less than 30 min	0	I am not exercising	0	I am not exercising	1	0	0	No	0	100	1.77	31.9193	2	0	0
173	2020-07-05 23:12:40	Woman	2	45	High School	2	51	1	No	0	I do not exercise		0	None/Less than 30 min	0	I am not exercising	0	I am not exercising	0	0	0	No	0	52	1.61	20.061	0	0	0
174	2020-09-05 10:09:37	Man	1	36	Undergraduate	3	45	1	No	0	A little	0	3	Between 30 and More than 60 min min	30	Less than a month	1	Vigorous	3	90	0	A little	0	100	1.8	30.8642	2	0	0
175	2020-05-05 16:49:53	Man	1	40	Graduate	4	47	1	Yes	1	A little	0	3	Between 30 and More than 60 min min	30	Less than a month	1	Moderate	2	90	0	No	0	90	1.75	29.3878	1	0	0
176	2020-06-05 11:03:52	Man	1	29	Graduate	4	7	0	Yes	1	A lot	1	0	None/Less than 30 min	0	I am not exercising	0	I am not exercising	0	0	0	Sometimes	0	89	1.66	32.2979	2	0	0
177	2020-06-05 19:42:49	Woman	2	42	Graduate	4	47	1	Yes	1	A little	0	4	Between 30 and More than 60 min min	30	More than 6 months	4	Vigorous	3	120	0	No	0	56	1.6	21.875	0	0	0
178	2020-06-05 07:51:36	Woman	2	51	Undergraduate	3		#NULL!	Yes	1	A lot	1	3	Between 30 and More than 60 min min	30	More than 6 months	4	Moderate	2	90	0	Frequently	1	68	1.6	26.5625	1	1	1
179	2020-06-05 10:55:03	Man	1	38	Graduate	4	51	1	No	0	A lot	1	5	Between 30 and More than 60 min min	30	Between 1 and 3 months	2	Vigorous	3	150	1	Frequently	1	76	1.72	25.6896	1	0	0
180	2020-08-05 19:38:19	Woman	2	56	Graduate	4	45	1	Yes	1	A lot	1	4	Between 30 and More than 60 min min	30	BEtween 3 and 6 months	3	Light	1	0	0	Always	1	85	1.6	33.2031	2	1	0
181	2020-06-05 07:10:39	Woman	2	42	Graduate	4	53	1	Yes	1	A little	0	3	Between 30 and More than 60 min min	30	More than 6 months	4	Moderate	2	90	0	No	0	60	1.64	22.3082	0	0	0
182	2020-06-05 00:59:48	Woman	2	32	Graduate	4	45	1	Yes	1	A lot	1	3	Between 30 and More than 60 min min	30	More than 6 months	4	Moderate	2	90	0	No	0	45	1.58	18.026	0	0	0
183	2020-08-05 02:29:36	Woman	2	47	Graduate	4	5	0	Yes	1	A lot	1	0	None/Less than 30 min	0	More than 6 months	4	Moderate	2	0	0	Frequently	1	75	#NULL!	#NULL!	#NULL!	1	1
184	2020-06-05 18:34:15	Man	1	27	Undergraduate	3	46	1	No	0	A little	0	0	None/Less than 30 min	0	I am not exercising	0	I am not exercising	0	0	0	Always	1	105	1.76	33.8972	2	1	0
185	2020-06-05 14:04:10	Man	1	68	Graduate	4	46	1	Yes	1	None	0	4	Between 30 and More than 60 min min	30	More than 6 months	4	Moderate	2	120	0	Sometimes	0	74	1.82	22.3403	0	0	0
186	2020-07-05 20:17:10	Woman	2	30	Undergraduate	3	50	1	No	0	I do not exercise		0	None/Less than 30 min	0	I am not exercising	0	I am not exercising	0	0	0	No	0	60	1.77	19.1516	0	0	0
187	2020-07-05 18:58:07	Woman	2	65	Graduate	4	50	1	Yes	1	A lot	1	0	None/Less than 30 min	0	More than 6 months	4	Light	1	0	0	No	0	65	1.57	26.3702	1	0	0
188	2020-05-05 16:31:44	Woman	2	53	High School	2	30	1	Yes	1	A little	0	7	None/Less than 30 min	0	More than 6 months	4	Moderate	2	0	0	No	0	67	#NULL!	#NULL!	#NULL!	0	0
189	2020-06-05 11:36:25	Woman	2	42	Undergraduate	3	45	1	Yes	1	A little	0	6	More than 60 min	60	More than 6 months	4	Vigorous	3	360	1	Frequently	1	54	1.62	20.5761	0	1	0
190	2020-09-05 21:49:12	Woman	2	40	Graduate	4	45	1	Yes	1	None	0	3	Between 30 and More than 60 min min	30	BEtween 3 and 6 months	3	Vigorous	3	90	0	No	0	67	1.73	22.3863	0	0	0
191	2020-05-05 23:06:36	Man	1	63	Undergraduate	3	45	1	Yes	1	A lot	1	5	Between 30 and More than 60 min min	30	BEtween 3 and 6 months	3	Moderate	2	150	1	A little	0	98	1.8	30.2469	2	0	0
192	2020-10-05 14:35:12	Woman	2	46	Undergraduate	3	52	1	Yes	1	A little	0	6	Between 30 and More than 60 min min	30	More than 6 months	4	Vigorous	3	180	1	No	0	60	1.59	23.7332	0	0	0
193	2020-06-05 22:36:31	Woman	2	47	Undergraduate	3	48	1	Yes	1	A lot	1	5	Between 30 and More than 60 min min	30	Less than a month	1	Moderate	2	150	1	No	0	63	#NULL!	#NULL!	#NULL!	0	0
194	2020-05-05 22:02:58	Woman	2	34	Graduate	4	30	1	Yes	1	A lot	1	3	Between 30 and More than 60 min min	30	More than 6 months	4	Moderate	2	90	0	Sometimes	0	61	1.55	25.3902	1	0	0
195	2020-06-05 09:05:13	Woman	2	49	Graduate	4	40	1	Yes	1	A lot	1	2	Between 30 and More than 60 min min	30	More than 6 months	4	Moderate	2	60	0	A little	0	69	1.57	27.993	1	1	1
196	2020-05-05 21:29:07	Man	1	40	Graduate	4	50	1	Yes	1	A lot	1	3	Between 30 and More than 60 min min	30	Between 1 and 3 months	2	Light	1	0	0	Sometimes	0	105	1.7	36.3322	2	0	0
197	2020-06-05 14:51:41	Man	1	37	High School	2	56	1	Yes	1	A little	0	2	Between 30 and More than 60 min min	30	More than 6 months	4	Moderate	2	60	0	A little	0	78	1.79	24.3438	0	0	0
198	2020-05-05 15:02:29	Man	1	23	Undergraduate	3	30	1	Yes	1	A lot	1	3	Between 30 and More than 60 min min	30	More than 6 months	4	Vigorous	3	90	0	No	0	70	1.69	24.5089	0	0	0
199	2020-06-05 15:21:56	Woman	2	38	Graduate	4	30	1	No	0	A little	0	2	Between 30 and More than 60 min min	30	Between 1 and 3 months	2	Light	1	0	0	Frequently	1	95	1.72	32.112	2	1	0
200	2020-06-05 20:41:51	Man	1	37	Undergraduate	3	43	1	No	0	None	0	0	None/Less than 30 min	0	I am not exercising	0	I am not exercising	0	0	0	Frequently	1	82	1.72	27.7177	1	0	0
201	2020-06-05 21:52:57	Woman	2	33	Graduate	4	30	1	Yes	1	A lot	1	4	Between 30 and More than 60 min min	30	More than 6 months	4	Vigorous	3	120	0	No	0	60.8	1.58	24.3551	0	0	0
202	2020-08-05 19:26:34	Woman	2	40	Graduate	4	50	1	Yes	1	A little	0	5	Between 30 and More than 60 min min	30	More than 6 months	4	I am not exercising	0	0	0	A little	0	64	1.6	25	1	0	0
203	2020-06-05 10:39:43	Woman	2	37	Graduate	4	45	1	No	0	A lot	1	0	None/Less than 30 min	0	I am not exercising	0	I am not exercising	0	0	0	Always	1	59	1.62	22.4813	0	1	0
204	2020-06-05 13:00:51	Woman	2	36	Undergraduate	3	0	0	Yes	1	A lot	1	1	Between 30 and More than 60 min min	30	Between 1 and 3 months	2	Light	1	0	0	A little	0	54	1.58	21.6311	0	0	0
205	2020-06-05 09:55:56	Woman	2	31	Graduate	4	46	1	Yes	1	A lot	1	2	Between 30 and More than 60 min min	30	BEtween 3 and 6 months	3	Moderate	2	60	0	Sometimes	0	47	1.58	18.8271	0	1	0
206	2020-05-05 15:18:05	Man	1	30	Graduate	4	40	1	Yes	1	A lot	1	3	None/Less than 30 min	0	More than 6 months	4	Vigorous	3	0	0	A little	0	68	1.65	24.977	0	1	0
207	2020-05-05 20:45:29	Woman	2	26	High School	2	45	1	Yes	1	A lot	1	4	Between 30 and More than 60 min min	30	BEtween 3 and 6 months	3	Vigorous	3	120	0	Frequently	1	66	1.59	26.1066	1	1	1
208	2020-09-05 14:18:30	Woman	2	20	Undergraduate	3	56	1	No	0	None	0	3	None/Less than 30 min	0	Less than a month	1	Moderate	2	0	0	No	0	62	1.61	23.9188	0	1	1
209	2020-09-05 21:17:07	Man	1	79	Undergraduate	3	40	1	No	0	I do not exercise		0	None/Less than 30 min	0	I am not exercising	0	I am not exercising	0	0	0	No	0	106	1.81	32.3555	2	0	0
210	2020-05-05 15:29:59	Woman	2	51	Graduate	4	45	1	Yes	1	A little	0	6	More than 60 min	60	Between 1 and 3 months	2	Vigorous	3	360	1	No	0	61	1.57	24.7475	0	0	0
211	2020-06-05 16:26:41	Man	1	49	Graduate	4	48	1	Yes	1	A little	0	3	More than 60 min	60	More than 6 months	4	Moderate	2	180	1	No	0	79	1.75	25.7959	1	0	0
212	2020-06-05 14:17:57	Woman	2	44	Graduate	4	45	1	Yes	1	A lot	1	2	None/Less than 30 min	0	Less than a month	1	Light	1	0	0	Sometimes	0	65	1.57	26.3702	1	1	0
213	2020-09-05 11:13:15	Woman	2	25	Undergraduate	3	48	1	No	0	A lot	1	3	More than 60 min	60	Between 1 and 3 months	2	Moderate	2	180	1	No	0	64	1.61	24.6904	0	0	0
214	2020-06-05 18:59:15	Man	1	41	Graduate	4	35	1	Yes	1	I do not exercise		0	None/Less than 30 min	0	I am not exercising	0	I am not exercising	0	0	0	Sometimes	0	90	1.82	27.1706	1	0	0
215	2020-10-05 16:54:59	Woman	2	19	High School	2	40	1	Yes	1	A lot	1	5	Between 30 and More than 60 min min	30	Between 1 and 3 months	2	Vigorous	3	150	1	No	0	48.4	1.58	19.3879	0	1	1
216	2020-05-05 22:22:49	Man	1	41	Undergraduate	3	30	1	Yes	1	A little	0	6	Between 30 and More than 60 min min	30	More than 6 months	4	Moderate	2	180	1	No	0	87	1.84	25.6971	1	0	0
217	2020-05-05 22:58:25	Man	1	41	Graduate	4	50	1	Yes	1	A little	0	2	Between 30 and More than 60 min min	30	Between 1 and 3 months	2	Vigorous	3	60	0	No	0	98	1.94	26.0389	1	0	0
218	2020-06-05 18:10:09	Woman	2	31	Graduate	4	46	1	Yes	1	A little	0	4	Between 30 and More than 60 min min	30	More than 6 months	4	Vigorous	3	120	0	No	0	65	1.63	24.4646	0	0	0
219	2020-05-05 17:22:10	Woman	2	31	Undergraduate	3	60	0	Yes	1	A lot	1	3	Between 30 and More than 60 min min	30	More than 6 months	4	Moderate	2	90	0	A little	0	57.8	1.55	24.0583	0	0	0
220	2020-05-05 15:18:24	Man	1	27	Undergraduate	3	47	1	Yes	1	A lot	1	0	Between 30 and More than 60 min min	30	More than 6 months	4	Vigorous	3	0	0	Frequently	1	76	1.8	23.4568	0	1	0
221	2020-05-05 16:35:34	Woman	2	21	Undergraduate	3	44	1	No	0	A little	0	6	Between 30 and More than 60 min min	30	Less than a month	1	Moderate	2	180	1	Sometimes	0	87	1.61	33.5635	2	1	0
222	2020-09-05 12:42:18	Man	1	36	Undergraduate	3	45	1	Yes	1	A little	0	4	Between 30 and More than 60 min min	30	Between 1 and 3 months	2	Moderate	2	120	0	Always	1	76	1.82	22.9441	0	1	1
223	2020-07-05 19:24:39	Man	1	29	Undergraduate	3	50	1	Yes	1	A lot	1	5	Between 30 and More than 60 min min	30	Between 1 and 3 months	2	Moderate	2	150	1	A little	0	70	1.72	23.6614	0	1	0
224	2020-05-05 15:18:52	Woman	2	28	Graduate	4	45	1	Yes	1	A little	0	3	Between 30 and More than 60 min min	30	More than 6 months	4	Moderate	2	90	0	A little	0	70	1.64	26.0262	1	1	0
225	2020-07-05 10:02:28	Man	1	28	Graduate	4	40	1	Yes	1	A lot	1	3	Between 30 and More than 60 min min	30	Between 1 and 3 months	2	Light	1	0	0	No	0	100	1.8	30.8642	2	0	0
226	2020-05-05 18:37:42	Woman	2	22	Undergraduate	3	50	1	Yes	1	A lot	1	6	Between 30 and More than 60 min min	30	More than 6 months	4	Vigorous	3	180	1	Sometimes	0	59	1.7	20.4152	0	0	0
227	2020-05-05 21:04:36	Woman	2	78	Undergraduate	3	50	1	Yes	1	A lot	1	4	None/Less than 30 min	0	Less than a month	1	Light	1	0	0	No	0	55	1.52	23.8054	0	0	0
228	2020-06-05 21:56:38	Woman	2	57	Graduate	4	50	1	Yes	1	A lot	1	3	None/Less than 30 min	0	Between 1 and 3 months	2	Light	1	0	0	No	0	58	1.64	21.5645	0	0	0
229	2020-06-05 10:39:43	Man	1	37	Graduate	4	52	1	Yes	1	A little	0	3	Between 30 and More than 60 min min	30	More than 6 months	4	Vigorous	3	90	0	Always	1	82	1.63	30.863	2	0	0
230	2020-06-05 10:15:44	Woman	2	31	Undergraduate	3	30	1	Yes	1	A lot	1	4	None/Less than 30 min	0	Less than a month	1	Vigorous	3	0	0	Frequently	1	70	1.7	24.2215	0	1	1
231	2020-05-05 21:02:33	Man	1	66	High School	2	48	1	Yes	1	A lot	1	2	Between 30 and More than 60 min min	30	Between 1 and 3 months	2	Moderate	2	60	0	A little	0	#NULL!	#NULL!	#NULL!	#NULL!	0	0
232	2020-07-05 17:25:53	Man	1	48	Graduate	4	40	1	Yes	1	A lot	1	0	None/Less than 30 min	0	More than 6 months	4	I am not exercising	0	0	0	A little	0	75	1.72	25.3515	1	0	0
233	2020-05-05 19:47:11	Man	1	36	Graduate	4	45	1	No	0	None	0	3	Between 30 and More than 60 min min	30	Less than a month	1	Moderate	2	90	0	A little	0	104	1.82	31.3972	2	1	1
234	2020-06-05 16:31:06	Man	1	19	Undergraduate	3	23	1	No	0	A little	0	6	Between 30 and More than 60 min min	30	Less than a month	1	Moderate	2	180	1	Always	1	71	1.72	23.9995	0	0	0
235	2020-10-05 18:27:48	Woman	2	38	Graduate	4	0	0	Yes	1	A lot	1	0	More than 60 min	60	Between 1 and 3 months	2	Moderate	2	0	0	Sometimes	0	53	1.61	20.4467	0	1	0
236	2020-06-05 07:14:05	Woman	2	21	High School	2	0	0	Yes	1	A lot	1	5	None/Less than 30 min	0	Less than a month	1	Light	1	0	0	No	0	52	1.65	19.1001	0	0	0
237	2020-05-05 21:10:35	Man	1	52	Graduate	4	50	1	Yes	1	A little	0	3	Between 30 and More than 60 min min	30	More than 6 months	4	Moderate	2	90	0	No	0	63	1.62	24.0055	0	0	0
238	2020-06-05 00:15:00	Man	1	45	Graduate	4	50	1	Yes	1	A little	0	5	Between 30 and More than 60 min min	30	More than 6 months	4	Vigorous	3	150	1	A little	0	75	1.75	24.4898	0	0	0
239	2020-06-05 23:09:34	Man	1	30	Graduate	4	35	1	Yes	1	A lot	1	6	Between 30 and More than 60 min min	30	BEtween 3 and 6 months	3	Moderate	2	180	1	A little	0	100	1.8	30.8642	2	0	0
240	2020-05-05 23:25:56	Man	1	39	Graduate	4	50	1	Yes	1	A lot	1	5	Between 30 and More than 60 min min	30	Between 1 and 3 months	2	Vigorous	3	150	1	No	0	92	1.81	28.0822	1	0	0
241	2020-07-05 07:37:32	Man	1	39	Graduate	4	40	1	Yes	1	A lot	1	3	Between 30 and More than 60 min min	30	More than 6 months	4	Moderate	2	90	0	A little	0	88	1.75	28.7347	1	0	0
242	2020-08-05 17:59:40	Woman	2	37	Graduate	4	45	1	No	0	None	0	2	None/Less than 30 min	0	Less than a month	1	Light	1	0	0	A little	0	60	1.74	19.8177	0	0	0
243	2020-08-05 15:36:27	Woman	2	32	Graduate	4	45	1	Yes	1	A little	0	3	More than 60 min	60	More than 6 months	4	Vigorous	3	180	1	Frequently	1	77	1.66	27.9431	1	1	0
244	2020-06-05 06:35:47	Woman	2	28	Graduate	4	48	1	Yes	1	A lot	1	2	None/Less than 30 min	0	Less than a month	1	Moderate	2	0	0	Frequently	1	60	1.67	21.5139	0	0	0
245	2020-05-05 22:04:56	Man	1	42	Graduate	4	45	1	Yes	1	A lot	1	3	None/Less than 30 min	0	More than 6 months	4	Vigorous	3	0	0	A little	0	89	1.83	26.5759	1	0	0
246	2020-07-05 21:44:35	Woman	2	24	Undergraduate	3	51	1	Yes	1	A lot	1	6	More than 60 min	60	More than 6 months	4	Vigorous	3	360	1	Always	1	63	1.61	24.3046	0	1	1
247	2020-05-05 20:57:00	Woman	2	41	Graduate	4	40	1	No	0	A lot	1	0	None/Less than 30 min	0	I am not exercising	0	I am not exercising	0	0	0	Always	1	80	1.6	31.25	2	1	1
248	2020-05-05 22:45:30	Man	1	33	Graduate	4	45	1	Yes	1	A lot	1	0	None/Less than 30 min	0	I am not exercising	0	I am not exercising	0	0	0	A little	0	90	1.74	29.7265	1	0	0
249	2020-08-05 12:15:40	Man	1	26	High School	2	53	1	Yes	1	None	0	6	More than 60 min	60	More than 6 months	4	Vigorous	3	360	1	No	0	90	1.75	29.3878	1	0	0
250	2020-08-05 14:59:00	Woman	2	42	Graduate	4	45	1	Yes	1	None	0	7	None/Less than 30 min	0	Less than a month	1	Moderate	2	0	0	Sometimes	0	72	1.7	24.9135	0	0	0
251	2020-06-05 20:29:01	Woman	2	55	Graduate	4	35	1	Yes	1	A lot	1	2	Between 30 and More than 60 min min	30	More than 6 months	4	Moderate	2	60	0	Sometimes	0	55	1.65	20.202	0	0	0
252	2020-07-05 17:31:27	Woman	2	48	Undergraduate	3	53	1	No	0	A little	0	0	None/Less than 30 min	0	I am not exercising	0	I am not exercising	0	0	0	No	0	87	1.62	33.1504	2	0	0
253	2020-05-05 22:22:14	Woman	2	47	Graduate	4		#NULL!	Yes	1	A little	0	3	More than 60 min	60	More than 6 months	4	Vigorous	3	180	1	Sometimes	0	75	1.63	28.2284	1	0	0
254	2020-09-05 17:29:53	Man	1	42	High School	2	0	0	No	0	None	0	0	None/Less than 30 min	0	I am not exercising	0	I am not exercising	0	0	0	No	0	65	1.6	25.3906	1	0	0
255	2020-06-05 21:17:18	Man	1	36	Undergraduate	3	50	1	Yes	1	A lot	1	7	None/Less than 30 min	0	Less than a month	1	Light	1	0	0	Always	1	87	1.67	31.1951	2	1	1
256	2020-06-05 13:03:55	Woman	2	33	Graduate	4	52	1	Yes	1	A lot	1	2	Between 30 and More than 60 min min	30	Between 1 and 3 months	2	Vigorous	3	60	0	A little	0	53	1.6	20.7031	0	1	0
257	2020-08-05 18:04:59	Woman	2	33	Graduate	4	45	1	Yes	1	A lot	1	4	Between 30 and More than 60 min min	30	Less than a month	1	Moderate	2	120	0	A little	0	67	1.61	25.8478	1	1	0
258	2020-06-05 01:10:53	Woman	2	25	Undergraduate	3	40	1	Yes	1	A lot	1	2	None/Less than 30 min	0	More than 6 months	4	Moderate	2	0	0	No	0	58	1.69	20.3074	0	1	0
259	2020-05-05 20:14:11	Man	1	65	Graduate	4	45	1	No	0	A lot	1	7	Between 30 and More than 60 min min	30	Between 1 and 3 months	2	Moderate	2	210	1	No	0	119	1.82	35.9256	2	0	0
260	2020-06-05 00:45:52	Woman	2	44	Graduate	4	55	1	No	0	A lot	1	5	Between 30 and More than 60 min min	30	Between 1 and 3 months	2	Moderate	2	150	1	No	0	68	1.6	26.5625	1	0	0
261	2020-07-05 13:05:40	Man	1	42	Graduate	4	20	1	Yes	1	A lot	1	2	Between 30 and More than 60 min min	30	More than 6 months	4	Moderate	2	60	0	Frequently	1	90	1.75	29.3878	1	1	1
262	2020-06-05 08:50:56	Woman	2	39	Graduate	4	45	1	No	0	I do not exercise		0	None/Less than 30 min	0	I am not exercising	0	I am not exercising	0	0	0	Sometimes	0	73	1.58	29.2421	1	0	0
263	2020-05-05 19:17:55	Woman	2	35	Undergraduate	3	45	1	Yes	1	A little	0	4	Between 30 and More than 60 min min	30	BEtween 3 and 6 months	3	Vigorous	3	120	0	A little	0	93	1.63	35.0032	2	0	0
264	2020-04-05 22:21:19	Woman	2	64	Graduate	4	40	1	Yes	1	None	0	6	Between 30 and More than 60 min min	30	More than 6 months	4	Vigorous	3	180	1	A little	0	62	1.64	23.0518	0	0	0
265	2020-06-05 15:30:46	Man	1	31	High School	2	50	1	Yes	1	A lot	1	4	None/Less than 30 min	0	Less than a month	1	Vigorous	3	0	0	Sometimes	0	86	1.8	26.5432	1	1	1
266	2020-10-05 10:31:53	Man	1	38	Graduate	4	1	0	Yes	1	A lot	1	2	More than 60 min	60	More than 6 months	4	Light	1	0	0	A little	0	74	1.76	23.8895	0	0	0
267	2020-06-05 08:27:48	Man	1	40	Graduate	4	45	1	Yes	1	A lot	1	5	Between 30 and More than 60 min min	30	Between 1 and 3 months	2	Moderate	2	150	1	No	0	90	1.8	27.7778	1	0	0
268	2020-06-05 21:20:35	Man	1	33	Graduate	4	30	1	Yes	1	A lot	1	3	None/Less than 30 min	0	Less than a month	1	Moderate	2	0	0	A little	0	83	1.74	27.4145	1	0	0
269	2020-07-05 19:18:07	Woman	2	30	Graduate	4	60	1	Yes	1	A lot	1	0	None/Less than 30 min	0	More than 6 months	4	Light	1	0	0	No	0	76	1.65	27.9155	1	1	0
270	2020-09-05 18:59:41	Woman	2	67	Undergraduate	3	75	1	No	0	A little	0	7	None/Less than 30 min	0	Between 1 and 3 months	2	Moderate	2	0	0	A little	0	63	1.57	25.5588	1	1	1
271	2020-06-05 13:54:42	Woman	2	51	Graduate	4	15	0	Yes	1	A lot	1	3	Between 30 and More than 60 min min	30	Between 1 and 3 months	2	Light	1	0	0	Frequently	1	58	1.79	18.1018	0	1	1
272	2020-05-05 09:07:18	Woman	2	47	Graduate	4	40	1	No	0	A little	0	5	Between 30 and More than 60 min min	30	Less than a month	1	Light	1	0	0	No	0	57	1.57	23.1247	0	0	0
273	2020-05-05 15:39:27	Woman	2	45	Graduate	4	45	1	Yes	1	A lot	1	4	Between 30 and More than 60 min min	30	Between 1 and 3 months	2	Moderate	2	120	0	No	0	84	1.68	29.7619	1	0	0
274	2020-06-05 19:31:58	Man	1	38	Graduate	4	45	1	Yes	1	A lot	1	4	More than 60 min	60	Between 1 and 3 months	2	Light	1	0	0	No	0	76	1.77	24.2587	0	0	0
275	2020-06-05 22:25:31	Woman	2	23	Undergraduate	3	50	1	Yes	1	A little	0	6	Between 30 and More than 60 min min	30	More than 6 months	4	Moderate	2	180	1	No	0	82	1.65	30.1194	2	1	0
276	2020-05-05 16:05:12	Man	1	36	Undergraduate	3	45	1	Yes	1	A little	0	4	Between 30 and More than 60 min min	30	More than 6 months	4	Vigorous	3	120	0	Sometimes	0	70	1.73	23.3887	0	0	0
277	2020-07-05 12:40:49	Woman	2	35	Graduate	4	45	1	No	0	I do not exercise		0	None/Less than 30 min	0	I am not exercising	0	I am not exercising	1	0	0	A little	0	61	1.56	25.0657	1	0	0
278	2020-06-05 14:15:34	Man	1	24	Undergraduate	3	42	1	Yes	1	A little	0	5	Between 30 and More than 60 min min	30	Between 1 and 3 months	2	Moderate	2	150	1	Sometimes	0	61	1.7	21.1073	0	0	0
279	2020-09-05 17:23:44	Man	1	24	Undergraduate	3	45	1	Yes	1	A lot	1	1	None/Less than 30 min	0	Between 1 and 3 months	2	Vigorous	3	0	0	A little	0	82	1.79	25.5922	1	0	1
280	2020-06-05 18:51:33	Man	1	40	Graduate	4	30	1	Yes	1	A little	0	5	Between 30 and More than 60 min min	30	Between 1 and 3 months	2	Vigorous	3	150	1	Sometimes	0	62	1.69	21.7079	0	0	0
281	2020-07-05 20:35:52	Man	1	27	Graduate	4	50	1	Yes	1	A lot	1	6	Between 30 and More than 60 min min	30	Between 1 and 3 months	2	Moderate	2	180	1	Always	1	72	1.8	22.2222	0	1	1
282	2020-06-05 13:32:12	Woman	2	48	Graduate	4	40	1	Yes	1	A little	0	4	Between 30 and More than 60 min min	30	Between 1 and 3 months	2	Vigorous	3	120	0	A little	0	59	1.6	23.0469	0	0	0
283	2020-06-05 11:11:32	Woman	2	36	Undergraduate	3	45	1	Yes	1	A little	0	3	Between 30 and More than 60 min min	30	Between 1 and 3 months	2	Moderate	2	90	0	No	0	58	1.61	22.3757	0	0	0
284	2020-05-05 13:58:02	Man	1	34	Graduate	4	40	1	Yes	1	A little	0	5	Between 30 and More than 60 min min	30	More than 6 months	4	Moderate	2	150	1	Frequently	1	105	1.82	31.6991	2	0	.
285	2020-09-05 13:40:56	Woman	2	33	Graduate	4	60	1	Yes	1	A lot	1	3	Between 30 and More than 60 min min	30	Less than a month	1	Moderate	2	90	0	No	0	90	1.8	27.7778	1	0	0
286	2020-06-05 19:57:48	Woman	2	30	Undergraduate	3	40	1	Yes	1	A lot	1	4	None/Less than 30 min	0	More than 6 months	4	Vigorous	3	0	0	Sometimes	0	63	1.61	24.3046	0	0	0
287	2020-05-05 14:59:00	Man	1	27	Graduate	4	45	1	No	0	A little	0	3	None/Less than 30 min	0	Between 1 and 3 months	2	Vigorous	3	0	0	No	0	93	#NULL!	#NULL!	#NULL!	1	0
288	2020-05-05 20:28:28	Woman	2	67	High School	2	15	0	Yes	1	A lot	1	0	None/Less than 30 min	0	I am not exercising	0	I am not exercising	0	0	0	Frequently	1	79	1.6	30.8594	2	0	0
289	2020-10-05 14:10:12	Man	1	51	Graduate	4	50	1	Yes	1	I do not exercise		0	None/Less than 30 min	0	I am not exercising	0	I am not exercising	0	0	0	No	0	73	1.65	26.8136	1	0	0
290	2020-06-05 15:53:37	Man	1	30	Undergraduate	3	50	1	Yes	1	A lot	1	0	None/Less than 30 min	0	I am not exercising	0	I am not exercising	0	0	0	Frequently	1	69	1.7	23.8754	0	1	1
291	2020-06-05 15:27:03	Woman	2	26	Graduate	4	40	1	Yes	1	A little	0	3	Between 30 and More than 60 min min	30	Between 1 and 3 months	2	Vigorous	3	90	0	No	0	65	1.65	23.8751	0	0	0
292	2020-07-05 11:00:37	Man	1	24	Undergraduate	3	45	1	Yes	1	A lot	1	3	None/Less than 30 min	0	Between 1 and 3 months	2	Moderate	2	0	0	Sometimes	0	85	1.82	25.6612	1	0	0
293	2020-06-05 18:35:18	Woman	2	20	High School	2	75	1	No	0	None	0	5	Between 30 and More than 60 min min	30	Between 1 and 3 months	2	Vigorous	3	150	1	Always	1	49	1.7	16.955	0	1	0
295	2020-06-05 17:56:03	Woman	2	53	Graduate	4	50	1	No	0	I do not exercise		0	None/Less than 30 min	0	I am not exercising	0	I am not exercising	1	0	0	A little	0	60	1.6	23.4375	0	0	0
296	2020-05-05 21:55:11	Woman	2	32	Graduate	4	60	1	Yes	1	A little	0	6	Between 30 and More than 60 min min	30	More than 6 months	4	Vigorous	3	180	1	No	0	58	1.69	20.3074	0	0	0
297	2020-06-05 15:27:19	Woman	2	27	Graduate	4	48	1	No	0	A lot	1	5	None/Less than 30 min	0	Less than a month	1	Light	1	0	0	Sometimes	0	65	1.57	26.3702	1	0	0
298	2020-07-05 22:19:53	Man	1	27	Undergraduate	3	45	1	Yes	1	A little	0	4	Between 30 and More than 60 min min	30	More than 6 months	4	Vigorous	3	120	0	Always	1	68	1.64	25.2826	1	0	0
299	2020-09-05 16:39:38	Man	1	25	Graduate	4	50	1	Yes	1	None	0	2	Between 30 and More than 60 min min	30	Between 1 and 3 months	2	Vigorous	3	60	0	No	0	71	1.84	20.9712	0	0	0
300	2020-05-05 19:26:51	Man	1	54	Undergraduate	3	36	1	No	0	A lot	1	5	Between 30 and More than 60 min min	30	Less than a month	1	Light	1	0	0	Sometimes	0	115	1.63	43.2835	2	0	0
301	2020-06-05 13:46:57	Woman	2	28	Graduate	4	19	1	Yes	1	A little	0	6	Between 30 and More than 60 min min	30	BEtween 3 and 6 months	3	Vigorous	3	180	1	A little	0	66	1.7	22.8374	0	1	0
302	2020-05-05 22:10:52	Woman	2	88	Undergraduate	3	30	1	Yes	1	A lot	1	0	None/Less than 30 min	0	I am not exercising	0	I am not exercising	0	0	0	Sometimes	0	80	1.5	35.5556	2	0	0
303	2020-06-05 10:51:15	Man	1	51	Graduate	4	45	1	Yes	1	A lot	1	3	Between 30 and More than 60 min min	30	More than 6 months	4	Moderate	2	90	0	A little	0	62	1.63	23.3355	0	0	0
304	2020-09-05 10:51:37	Man	1	58	Undergraduate	3	45	1	Yes	1	A little	0	5	Between 30 and More than 60 min min	30	More than 6 months	4	Moderate	2	150	1	Sometimes	0	98	1.78	30.9304	2	0	0
305	2020-06-05 13:42:09	Woman	2	42	Graduate	4	50	1	Yes	1	A little	0	5	Between 30 and More than 60 min min	30	More than 6 months	4	Moderate	2	150	1	No	0	58	1.63	21.83	0	0	0
306	2020-07-05 07:51:23	Woman	2	54	Undergraduate	3	55	1	Yes	1	A lot	1	1	Between 30 and More than 60 min min	30	Between 1 and 3 months	2	Light	1	0	0	A little	0	60	1.53	25.6312	1	0	0
307	2020-06-05 22:09:05	Woman	2	20	Undergraduate	3	26	1	Yes	1	A little	0	3	Between 30 and More than 60 min min	30	More than 6 months	4	Vigorous	3	90	0	Sometimes	0	51	1.57	20.6905	0	0	0
308	2020-06-05 10:28:43	Man	1	40	Graduate	4	45	1	Yes	1	A lot	1	3	More than 60 min	60	More than 6 months	4	Moderate	2	180	1	Frequently	1	95	1.75	31.0204	2	1	1
309	2020-05-05 20:23:44	Man	1	47	Graduate	4		#NULL!	Yes	1	A lot	1	2	Between 30 and More than 60 min min	30	More than 6 months	4	Vigorous	3	60	0	No	0	85	1.78	26.8274	1	0	0
310	2020-05-05 15:15:12	Man	1	22	Undergraduate	3	35	1	Yes	1	A lot	1	4	Between 30 and More than 60 min min	30	Between 1 and 3 months	2	Moderate	2	120	0	A little	0	84	1.67	30.1194	2	0	0
311	2020-07-05 13:15:34	Woman	2	61	Graduate	4	40	1	Yes	1	A lot	1	2	None/Less than 30 min	0	Between 1 and 3 months	2	Moderate	2	0	0	Sometimes	0	70	1.55	29.1363	1	0	0
312	2020-06-05 17:12:14	Man	1	34	Graduate	4	50	1	Yes	1	A little	0	1	None/Less than 30 min	0	Less than a month	1	Moderate	2	0	0	No	0	80	1.78	25.2493	1	0	0
313	2020-06-05 18:51:37	Man	1	24	Undergraduate	3	30	1	Yes	1	A lot	1	2	Between 30 and More than 60 min min	30	Less than a month	1	Moderate	2	60	0	No	0	72	1.68	25.5102	1	0	0
314	2020-05-05 22:04:53	Woman	2	41	High School	2	53	1	Yes	1	A lot	1	4	Between 30 and More than 60 min min	30	Between 1 and 3 months	2	Moderate	2	120	0	A little	0	53	1.61	20.4467	0	0	0
315	2020-05-05 20:45:55	Woman	2	33	Graduate	4	40	1	Yes	1	I do not exercise		0	None/Less than 30 min	0	I am not exercising	0	I am not exercising	0	0	0	No	0	86	1.64	31.975	2	0	0
316	2020-06-05 15:21:16	Woman	2	26	Graduate	4	45	1	Yes	1	A lot	1	0	None/Less than 30 min	0	More than 6 months	4	Vigorous	3	0	0	Sometimes	0	73	1.62	27.8159	1	1	0
317	2020-07-05 10:55:05	Woman	2	32	Graduate	4	53	1	Yes	1	A lot	1	5	Between 30 and More than 60 min min	30	BEtween 3 and 6 months	3	Moderate	2	150	1	No	0	67	1.62	25.5296	1	0	0
318	2020-06-05 09:43:05	Man	1	27	Graduate	4	49	1	Yes	1	A lot	1	0	None/Less than 30 min	0	I am not exercising	0	I am not exercising	0	0	0	Always	1	67	1.69	23.4586	0	1	0
319	2020-07-05 21:48:58	Man	1	23	High School	2	0	0	Yes	1	A lot	1	3	More than 60 min	60	More than 6 months	4	Vigorous	3	180	1	No	0	70	1.7	24.2215	0	0	0
320	2020-05-05 14:23:53	Woman	2	20	Undergraduate	3	35	1	No	0	I do not exercise		1	Between 30 and More than 60 min min	30	I am not exercising	0	I am not exercising	2	0	0	No	0	65	1.57	26.3702	1	1	0
321	2020-05-05 20:14:58	Woman	2	36	Graduate	4	50	1	Yes	1	A lot	1	3	Between 30 and More than 60 min min	30	Less than a month	1	Moderate	2	90	0	Always	1	85	1.65	31.2213	2	1	1
322	2020-05-05 21:17:54	Man	1	25	Undergraduate	3		#NULL!	No	0	A little	0	5	Between 30 and More than 60 min min	30	Less than a month	1	Moderate	2	150	1	No	0	70	1.69	24.5089	0	0	0
323	2020-06-05 21:56:07	Woman	2	38	Graduate	4	43	1	Yes	1	A lot	1	3	Between 30 and More than 60 min min	30	Less than a month	1	Moderate	2	90	0	A little	0	74	1.68	26.2188	1	1	0
324	2020-05-05 19:37:38	Man	1	64	Undergraduate	3	3	0	Yes	1	A lot	1	3	None/Less than 30 min	0	More than 6 months	4	Light	1	0	0	A little	0	82	1.76	26.4721	1	0	0
325	2020-06-05 10:21:50	Woman	2	46	Undergraduate	3	45	1	Yes	1	A lot	1	0	None/Less than 30 min	0	I am not exercising	0	I am not exercising	0	0	0	Frequently	1	78	1.58	31.245	2	1	1
326	2020-06-05 16:01:50	Man	1	29	Undergraduate	3	50	1	Yes	1	A lot	1	3	Between 30 and More than 60 min min	30	Between 1 and 3 months	2	Vigorous	3	90	0	Always	1	72	1.84	21.2665	0	1	0
327	2020-06-05 19:02:26	Woman	2	26	Graduate	4	50	1	Yes	1	A little	0	3	Between 30 and More than 60 min min	30	Between 1 and 3 months	2	Vigorous	3	90	0	No	0	61.5	1.6	24.0234	0	0	0
328	2020-05-05 15:29:26	Woman	2	25	Undergraduate	3	51	1	Yes	1	A lot	1	3	Between 30 and More than 60 min min	30	Between 1 and 3 months	2	Vigorous	3	90	0	Frequently	1	84	1.63	31.6158	2	0	0
329	2020-05-05 23:06:38	Woman	2	41	Undergraduate	3	48	1	Yes	1	A little	0	6	Between 30 and More than 60 min min	30	More than 6 months	4	Moderate	2	180	1	Frequently	1	69	1.66	25.0399	1	1	0
330	2020-07-05 19:54:56	Woman	2	40	High School	2	53	1	Yes	1	A lot	1	0	None/Less than 30 min	0	I am not exercising	0	Light	1	0	0	Frequently	1	64	1.64	23.7954	0	1	0
331	2020-05-05 15:25:22	Woman	2	34	Graduate	4	50	1	Yes	1	A little	0	5	Between 30 and More than 60 min min	30	More than 6 months	4	Vigorous	3	150	1	Frequently	1	50	1.56	20.5457	0	0	0
332	2020-06-05 09:31:47	Woman	2	31	Graduate	4	47	1	Yes	1	A lot	1	3	Between 30 and More than 60 min min	30	BEtween 3 and 6 months	3	Moderate	2	90	0	A little	0	69	1.71	23.597	0	1	0
333	2020-06-05 16:03:38	Woman	2	60	Graduate	4	50	1	Yes	1	A little	0	4	More than 60 min	60	More than 6 months	4	Vigorous	3	240	1	No	0	59	1.58	23.634	0	0	0
334	2020-09-05 10:10:57	Man	1	58	Graduate	4	60	1	Yes	1	A little	0	4	More than 60 min	60	More than 6 months	4	Light	1	0	0	No	0	78	1.75	25.4694	1	0	0
335	2020-06-05 20:28:52	Woman	2	49	Undergraduate	3	42	1	Yes	1	A lot	1	4	Between 30 and More than 60 min min	30	More than 6 months	4	Light	1	0	0	Frequently	1	82	1.68	29.0533	1	1	1
336	2020-10-05 21:59:41	Man	1	46	Graduate	4	90	1	Yes	1	A lot	1	2	None/Less than 30 min	0	Less than a month	1	Light	1	0	0	Sometimes	0	90	1.89	25.1953	1	0	0
337	2020-05-05 21:21:06	Woman	2	35	Graduate	4	49	1	Yes	1	A little	0	4	Between 30 and More than 60 min min	30	More than 6 months	4	Moderate	2	120	0	No	0	49	1.58	19.6283	0	0	0
338	2020-05-05 18:09:01	Woman	2	32	Undergraduate	3	20	1	No	0	I do not exercise		0	None/Less than 30 min	0	I am not exercising	0	I am not exercising	1	0	0	Frequently	1	70	1.59	27.6888	1	1	1
339	2020-08-05 17:58:03	Woman	2	29	Graduate	4	40	1	Yes	1	A lot	1	3	None/Less than 30 min	0	Less than a month	1	Moderate	2	0	0	Frequently	1	50	1.66	18.1449	0	0	0
340	2020-05-05 15:14:29	Man	1	27	Undergraduate	3	45	1	Yes	1	A lot	1	0	None/Less than 30 min	0	Between 1 and 3 months	2	I am not exercising	0	0	0	Frequently	1	86	1.8	26.5432	1	1	1
341	2020-06-05 13:12:55	Woman	2	52	Graduate	4	50	1	Yes	1	A lot	1	5	More than 60 min	60	Between 1 and 3 months	2	Moderate	2	300	1	No	0	110	1.68	38.9739	2	0	0
342	2020-05-05 21:14:25	Woman	2	51	Undergraduate	3	47	1	Yes	1	A lot	1	4	More than 60 min	60	More than 6 months	4	Moderate	2	240	1	Sometimes	0	66	1.75	21.551	0	0	0
343	2020-05-05 20:15:41	Man	1	46	Graduate	4	55	1	No	0	A lot	1	5	Between 30 and More than 60 min min	30	Between 1 and 3 months	2	Light	1	0	0	No	0	99	1.93	26.5779	1	1	0
344	2020-06-05 16:14:59	Man	1	39	Graduate	4	45	1	Yes	1	A little	0	5	Between 30 and More than 60 min min	30	More than 6 months	4	Vigorous	3	150	1	No	0	78	1.74	25.763	1	0	0
345	2020-07-05 11:02:32	Woman	2	39	High School	2	50	1	Yes	1	A lot	1	1	None/Less than 30 min	0	Between 1 and 3 months	2	Vigorous	3	0	0	A little	0	53	#NULL!	#NULL!	#NULL!	0	0
346	2020-06-05 11:43:44	Man	1	37	Undergraduate	3	50	1	Yes	1	A lot	1	7	Between 30 and More than 60 min min	30	BEtween 3 and 6 months	3	Vigorous	3	210	1	Always	1	73	1.75	23.8367	0	1	1
347	2020-06-05 18:39:18	Woman	2	34	Graduate	4	51	1	Yes	1	A lot	1	5	None/Less than 30 min	0	More than 6 months	4	Moderate	2	0	0	Always	1	65	1.65	23.8751	0	0	0
348	2020-06-05 18:11:15	Woman	2	28	Graduate	4	40	1	Yes	1	A little	0	2	Between 30 and More than 60 min min	30	More than 6 months	4	Vigorous	3	60	0	Frequently	1	66	1.65	24.2424	0	1	0
349	2020-05-05 16:03:52	Man	1	27	Undergraduate	3	48	1	Yes	1	A lot	1	4	More than 60 min	60	More than 6 months	4	Vigorous	3	240	1	Frequently	1	86.5	1.8	26.6975	1	1	0
350	2020-06-05 23:27:11	Woman	2	25	Undergraduate	3	0	0	Yes	1	A lot	1	0	None/Less than 30 min	0	I am not exercising	0	I am not exercising	0	0	0	Always	1	58	1.63	21.83	0	1	1
351	2020-06-05 14:02:55	Woman	2	39	Graduate	4	45	1	Yes	1	A lot	1	2	None/Less than 30 min	0	Less than a month	1	Moderate	2	0	0	Frequently	1	70	1.61	27.0051	1	1	1
352	2020-07-05 19:39:12	Woman	2	35	Graduate	4	50	1	Yes	1	A lot	1	0	None/Less than 30 min	0	I am not exercising	0	I am not exercising	0	0	0	No	0	48	1.6	18.75	0	0	0
353	2020-06-05 12:51:51	Man	1	31	Undergraduate	3	50	1	Yes	1	A lot	1	4	None/Less than 30 min	0	More than 6 months	4	Moderate	2	0	0	No	0	85	1.83	25.3815	1	0	0
354	2020-09-05 10:25:21	Woman	2	22	Undergraduate	3	60	1	No	0	A little	0	7	None/Less than 30 min	0	Between 1 and 3 months	2	Moderate	2	0	0	No	0	56	1.68	19.8413	0	0	0
355	2020-09-05 09:56:29	Woman	2	23	Undergraduate	3	56	1	No	0	I do not exercise		2	None/Less than 30 min	0	I am not exercising	0	I am not exercising	2	0	0	No	0	79	1.67	28.3266	1	0	0
356	2020-07-05 00:01:27	Man	1	18	High School	2	38	1	Yes	1	A lot	1	1	None/Less than 30 min	0	More than 6 months	4	Light	1	0	0	Frequently	1	64	1.78	20.1995	0	1	0
357	2020-05-05 16:25:26	Woman	2	31	Graduate	4	50	1	Yes	1	A lot	1	4	Between 30 and More than 60 min min	30	Less than a month	1	Vigorous	3	120	0	No	0	59	1.59	23.3377	0	1	0
358	2020-06-05 17:59:35	Man	1	32	Graduate	4	40	1	Yes	1	None	0	5	Between 30 and More than 60 min min	30	More than 6 months	4	Vigorous	3	150	1	No	0	85	1.82	25.6612	1	0	0
359	2020-09-05 12:39:01	Man	1	67	Undergraduate	3	60	1	Yes	1	A lot	1	5	None/Less than 30 min	0	More than 6 months	4	Moderate	2	0	0	No	0	101	1.79	31.5221	2	0	0
360	2020-05-05 16:39:52	Woman	2	37	Graduate	4	43	1	Yes	1	A lot	1	6	More than 60 min	60	More than 6 months	4	Vigorous	3	360	1	No	0	64	1.57	25.9645	1	0	0
361	2020-06-05 13:18:26	Woman	2	31	Graduate	4	30	0	Yes	1	A lot	1	3	Between 30 and More than 60 min min	30	More than 6 months	4	Vigorous	3	90	0	No	0	50	1.57	20.2848	0	0	0
362	2020-05-05 17:41:51	Woman	2	51	Graduate	4	45	0	Yes	1	A little	0	4	Between 30 and More than 60 min min	30	More than 6 months	4	Moderate	2	120	0	Always	1	130	1.67	46.6134	2	1	0
363	2020-09-05 09:45:19	Man	1	46	High School	2	40	1	Yes	1	A lot	1	0	None/Less than 30 min	0	More than 6 months	4	Moderate	2	0	0	Sometimes	0	93	1.74	30.7174	2	0	0
364	2020-06-05 20:14:14	Woman	2	35	Undergraduate	3	50	1	Yes	1	A lot	1	2	None/Less than 30 min	0	Less than a month	1	Light	1	0	0	Frequently	1	58	1.56	23.833	0	1	0
365	2020-05-05 19:44:50	Man	1	74	Graduate	4	40	1	Yes	1	A lot	1	5	Between 30 and More than 60 min min	30	More than 6 months	4	Moderate	2	150	1	No	0	80	1.76	25.8264	1	0	0
366	2020-06-05 18:30:29	Woman	2	38	Undergraduate	3	47	1	Yes	1	A lot	1	2	None/Less than 30 min	0	Less than a month	1	Light	1	0	0	Sometimes	0	76	1.6	29.6875	1	0	0
367	2020-06-05 20:25:58	Woman	2	36	Graduate	4	0	0	Yes	1	None	0	5	Between 30 and More than 60 min min	30	Between 1 and 3 months	2	Vigorous	3	150	1	Frequently	1	65	1.54	27.4077	1	0	0
368	2020-07-05 15:39:58	Man	1	69	Graduate	4	40	1	Yes	1	A lot	1	1	None/Less than 30 min	0	Less than a month	1	Light	1	0	0	No	0	80	1.75	26.1224	1	0	0
369	2020-06-05 14:14:44	Man	1	41	Undergraduate	3	50	1	Yes	1	A little	0	2	Between 30 and More than 60 min min	30	BEtween 3 and 6 months	3	Light	1	0	0	No	0	120	1.87	34.3161	2	1	1
370	2020-06-05 11:10:56	Man	1	36	Graduate	4	30	1	No	0	A lot	1	0	None/Less than 30 min	0	I am not exercising	0	I am not exercising	0	0	0	Always	1	125	1.73	41.7655	2	1	1
371	2020-06-05 14:42:05	Man	1	35	Graduate	4	37	1	No	0	I do not exercise		0	None/Less than 30 min	0	I am not exercising	0	I am not exercising	1	0	0	Frequently	1	105	1.65	38.5675	2	1	0
372	2020-06-05 13:28:05	Man	1	31	High School	2	40	1	Yes	1	A lot	1	5	Between 30 and More than 60 min min	30	More than 6 months	4	Vigorous	3	150	1	No	0	90	1.75	29.3878	1	1	0
373	2020-10-05 14:37:35	Woman	2	29	Undergraduate	3	0	0	Yes	1	A lot	1	7	More than 60 min	60	More than 6 months	4	Vigorous	3	420	1	No	0	60	1.63	22.5827	0	0	0
374	2020-07-05 18:20:33	Woman	2	26	Graduate	4	50	1	No	0	A lot	1	2	Between 30 and More than 60 min min	30	Less than a month	1	Vigorous	3	60	0	Frequently	1	45	1.6	17.5781	0	1	1
375	2020-05-05 16:51:44	Man	1	19	Undergraduate	3		#NULL!	Yes	1	A lot	1	0	None/Less than 30 min	0	I am not exercising	0	I am not exercising	0	0	0	No	0	73	1.77	23.3011	0	0	0
376	2020-06-05 21:01:48	Man	1	67	Undergraduate	3	30	1	Yes	1	A little	0	5	Between 30 and More than 60 min min	30	More than 6 months	4	Moderate	2	150	1	Sometimes	0	79	1.78	24.9337	0	0	0
377	2020-07-05 13:56:11	Woman	2	65	Graduate	4	50	1	Yes	1	A lot	1	7	Between 30 and More than 60 min min	30	Between 1 and 3 months	2	Moderate	2	210	1	Sometimes	0	61	1.56	25.0657	1	1	0
378	2020-06-05 00:00:03	Woman	2	48	Undergraduate	3	0	0	No	0	I do not exercise		0	None/Less than 30 min	0	I am not exercising	0	I am not exercising	0	0	0	Sometimes	0	105	1.73	35.083	2	0	0
379	2020-05-05 19:40:48	Man	1	41	Graduate	4	45	1	No	0	A little	0	0	None/Less than 30 min	0	I am not exercising	0	I am not exercising	0	0	0	No	0	100	1.79	31.21	2	0	0
380	2020-07-05 09:39:56	Woman	2	39	High School	2	45	1	Yes	1	A lot	1	0	None/Less than 30 min	0	More than 6 months	4	Light	1	0	0	Sometimes	0	76	1.69	26.6097	1	1	0
381	2020-10-05 08:57:00	Woman	2	52	Undergraduate	3	51	1	No	0	I do not exercise		0	None/Less than 30 min	0	I am not exercising	0	I am not exercising	0	0	0	A little	0	90	1.68	31.8878	2	0	0
382	2020-08-05 06:32:53	Woman	2	37	Graduate	4	52	1	Yes	1	A little	0	2	Between 30 and More than 60 min min	30	BEtween 3 and 6 months	3	Moderate	2	60	0	Sometimes	0	68	1.59	26.8977	1	0	0
383	2020-06-05 17:42:08	Woman	2	22	Undergraduate	3	54	1	Yes	1	A lot	1	7	Between 30 and More than 60 min min	30	Between 1 and 3 months	2	Moderate	2	210	1	A little	0	62	1.66	22.4996	0	1	1
384	2020-06-05 18:53:21	Woman	2	22	Undergraduate	3	48	1	No	0	A lot	1	1	None/Less than 30 min	0	Less than a month	1	Light	1	0	0	Always	1	100	1.63	37.6378	2	1	0
385	2020-06-05 21:43:38	Man	1	46	Graduate	4	40	1	Yes	1	A lot	1	2	None/Less than 30 min	0	More than 6 months	4	Moderate	2	0	0	No	0	95	1.8	29.321	1	0	0
386	2020-06-05 07:19:17	Woman	2	44	High School	2	60	1	Yes	1	A lot	1	0	None/Less than 30 min	0	I am not exercising	0	Light	1	0	0	Always	1	64	1.73	21.3839	0	1	1
387	2020-05-05 16:20:25	Woman	2	21	High School	2	9	0	No	0	A little	0	0	None/Less than 30 min	0	I am not exercising	0	Light	1	0	0	Frequently	1	54	1.67	19.3625	0	0	0
388	2020-07-05 09:25:41	Woman	2	39	Undergraduate	3	46	1	Yes	1	A little	0	5	Between 30 and More than 60 min min	30	More than 6 months	4	Vigorous	3	150	1	Frequently	1	74	1.63	27.852	1	0	0
390	2020-06-05 23:28:02	Man	1	45	Graduate	4	49	1	No	0	A little	0	2	Between 30 and More than 60 min min	30	Less than a month	1	Moderate	2	60	0	No	0	96	1.81	29.3031	1	0	0
391	2020-08-05 06:38:43	Woman	2	41	Undergraduate	3	50	1	Yes	1	None	0	3	None/Less than 30 min	0	More than 6 months	4	Moderate	2	0	0	A little	0	66	1.67	23.6652	0	0	0
392	2020-06-05 21:25:29	Woman	2	39	Graduate	4	46	1	Yes	1	None	0	6	Between 30 and More than 60 min min	30	Between 1 and 3 months	2	Moderate	2	180	1	No	0	54	1.6	21.0938	0	0	0
393	2020-06-05 15:55:28	Man	1	35	Undergraduate	3	50	1	Yes	1	A lot	1	6	More than 60 min	60	Between 1 and 3 months	2	Moderate	2	360	1	Frequently	1	73	1.76	23.5666	0	1	0
394	2020-07-05 17:55:24	Man	1	18	High School	2	55	1	No	0	A lot	1	0	None/Less than 30 min	0	I am not exercising	0	I am not exercising	0	0	0	No	0	80	1.81	24.4193	0	0	0
395	2020-06-05 12:46:21	Woman	2	63	Graduate	4	45	0	Yes	1	A lot	1	2	Between 30 and More than 60 min min	30	Between 1 and 3 months	2	Light	1	0	0	Always	1	64	1.57	25.9645	1	0	0
396	2020-05-05 23:43:37	Man	1	43	Graduate	4	45	1	Yes	1	A lot	1	2	Between 30 and More than 60 min min	30	Between 1 and 3 months	2	Moderate	2	60	0	Sometimes	0	74	1.8	22.8395	0	1	0
397	2020-06-05 00:33:33	Woman	2	42	Graduate	4	90	0	Yes	1	A lot	1	4	Between 30 and More than 60 min min	30	More than 6 months	4	Moderate	2	120	0	Sometimes	0	70	1.63	26.3465	1	0	0
398	2020-05-05 22:06:20	Woman	2	40	Graduate	4	45	1	Yes	1	A lot	1	0	None/Less than 30 min	0	I am not exercising	0	I am not exercising	0	0	0	A little	0	71	1.65	26.079	1	0	0
399	2020-06-05 10:58:58	Woman	2	40	Undergraduate	3	50	1	Yes	1	None	0	6	Between 30 and More than 60 min min	30	More than 6 months	4	Moderate	2	180	1	Sometimes	0	57	1.62	21.7192	0	0	0
400	2020-06-05 04:52:26	Man	1	36	Undergraduate	3	42	1	Yes	1	A lot	1	3	Between 30 and More than 60 min min	30	More than 6 months	4	Vigorous	3	90	0	A little	0	90	1.7	31.1419	2	1	0
401	2020-06-05 16:53:58	Woman	2	34	Undergraduate	3	48	1	Yes	1	A lot	1	5	Between 30 and More than 60 min min	30	More than 6 months	4	Vigorous	3	150	1	Sometimes	0	75	1.56	30.8185	2	0	0
402	2020-06-05 10:43:42	Woman	2	33	High School	2	40	1	Yes	1	A lot	1	4	Between 30 and More than 60 min min	30	More than 6 months	4	Vigorous	3	120	0	A little	0	70	1.63	26.3465	1	0	0
404	2020-05-05 14:34:51	Woman	2	45	Undergraduate	3	48	1	No	0	None	0	0	None/Less than 30 min	0	I am not exercising	0	I am not exercising	0	0	0	No	0	62	1.74	20.4783	0	0	0
405	2020-06-05 19:33:11	Man	1	30	Graduate	4	45	1	Yes	1	A lot	1	2	Between 30 and More than 60 min min	30	Less than a month	1	Vigorous	3	60	0	Sometimes	0	88	1.76	28.4091	1	0	0
406	2020-08-05 09:56:50	Man	1	37	Graduate	4	50	1	Yes	1	A lot	1	0	None/Less than 30 min	0	I am not exercising	0	I am not exercising	0	0	0	A little	0	67	1.75	21.8776	0	0	0
407	2020-05-05 20:38:36	Woman	2	27	Graduate	4	45	1	Yes	1	I do not exercise		0	None/Less than 30 min	0	I am not exercising	0	I am not exercising	1	0	0	Frequently	1	54	1.63	20.3244	0	1	0
408	2020-06-05 23:32:30	Woman	2	21	Undergraduate	3	70	1	Yes	1	A lot	1	0	None/Less than 30 min	0	I am not exercising	0	I am not exercising	0	0	0	A little	0	76	1.74	25.1024	1	0	0
409	2020-06-05 07:47:12	Woman	2	57	Graduate	4	48	1	Yes	1	None	0	2	Between 30 and More than 60 min min	30	More than 6 months	4	Vigorous	3	60	0	Sometimes	0	58	#NULL!	#NULL!	#NULL!	1	0
410	2020-06-05 07:56:51	Woman	2	35	Graduate	4	0	0	Yes	1	A lot	1	3	Between 30 and More than 60 min min	30	More than 6 months	4	Vigorous	3	90	0	No	0	90	1.6	35.1562	2	0	0
412	2020-06-05 20:12:12	Man	1	62	Undergraduate	3	50	1	Yes	1	A lot	1	3	Between 30 and More than 60 min min	30	Between 1 and 3 months	2	Vigorous	3	90	0	No	0	93	1.77	29.685	1	0	0
413	2020-05-05 23:53:40	Woman	2	43	Graduate	4	45	1	Yes	1	A lot	1	4	Between 30 and More than 60 min min	30	More than 6 months	4	Vigorous	3	120	0	No	0	54	1.55	22.4766	0	1	0
414	2020-05-05 22:32:01	Woman	2	35	Graduate	4	55	1	Yes	1	None	0	7	Between 30 and More than 60 min min	30	Between 1 and 3 months	2	Vigorous	3	210	1	No	0	66	1.69	23.1084	0	0	0
415	2020-05-05 20:26:26	Woman	2	23	Undergraduate	3	50	1	No	0	I do not exercise		0	None/Less than 30 min	0	I am not exercising	0	I am not exercising	0	0	0	Frequently	1	78	1.78	24.6181	0	1	0
416	2020-09-05 12:09:59	Woman	2	22	Undergraduate	3	50	1	No	0	None	0	2	Between 30 and More than 60 min min	30	Between 1 and 3 months	2	Vigorous	3	60	0	Sometimes	0	56	1.68	19.8413	0	0	0
417	2020-05-05 17:33:33	Woman	2	33	Graduate	4	49	1	No	0	A lot	1	0	None/Less than 30 min	0	I am not exercising	0	Moderate	2	0	0	A little	0	66	1.66	23.9512	0	1	1
418	2020-06-05 13:58:13	Woman	2	37	Undergraduate	3	50	1	No	0	A lot	1	6	Between 30 and More than 60 min min	30	Between 1 and 3 months	2	Moderate	2	180	1	Sometimes	0	77	1.56	31.6404	2	0	0
419	2020-05-05 15:15:00	Man	1	25	Undergraduate	3	40	1	Yes	1	A lot	1	5	Between 30 and More than 60 min min	30	Less than a month	1	Vigorous	3	150	1	Sometimes	0	93	1.86	26.8817	1	1	0
420	2020-10-05 21:47:36	Woman	2	47	Undergraduate	3	50	1	Yes	1	A lot	1	2	Between 30 and More than 60 min min	30	Between 1 and 3 months	2	Moderate	2	60	0	Always	1	69	1.65	25.3444	1	1	0
421	2020-05-05 22:41:33	Woman	2	42	Graduate	4	45	1	Yes	1	A lot	1	2	Between 30 and More than 60 min min	30	Less than a month	1	Moderate	2	60	0	Sometimes	0	47	1.56	19.313	0	0	0
422	2020-09-05 13:35:03	Man	1	37	Graduate	4	50	1	Yes	1	A lot	1	3	Between 30 and More than 60 min min	30	Less than a month	1	Moderate	2	90	0	Always	1	62	1.65	22.7732	0	1	0
423	2020-06-05 14:42:29	Man	1	31	Graduate	4	50	1	Yes	1	A lot	1	0	None/Less than 30 min	0	More than 6 months	4	I am not exercising	0	0	0	A little	0	52	1.58	20.83	0	0	0
424	2020-05-05 21:28:58	Man	1	67	Undergraduate	3	60	1	Yes	1	A little	0	7	Between 30 and More than 60 min min	30	Between 1 and 3 months	2	Moderate	2	210	1	No	0	84	1.69	29.4107	1	0	0
425	2020-05-05 22:58:11	Man	1	53	Graduate	4	55	1	Yes	1	A lot	1	0	None/Less than 30 min	0	I am not exercising	0	I am not exercising	0	0	0	A little	0	80	1.73	26.7299	1	0	0
426	2020-06-05 10:48:26	Man	1	48	Undergraduate	3	0	0	Yes	1	A lot	1	3	Between 30 and More than 60 min min	30	More than 6 months	4	Vigorous	3	90	0	Always	1	96	1.87	27.4529	1	0	1
427	2020-05-05 19:42:23	Man	1	40	High School	2	0	0	Yes	1	None	0	6	Between 30 and More than 60 min min	30	More than 6 months	4	Moderate	2	180	1	No	0	69	1.65	25.3444	1	0	0
428	2020-06-05 16:15:30	Woman	2	36	Undergraduate	3	48	1	No	0	I do not exercise		0	None/Less than 30 min	0	I am not exercising	0	I am not exercising	0	0	0	Sometimes	0	70	1.69	24.5089	0	1	0
429	2020-06-05 01:08:11	Man	1	34	Undergraduate	3	50	1	Yes	1	A lot	1	4	More than 60 min	60	More than 6 months	4	Moderate	2	240	1	Frequently	1	89	1.77	28.4082	1	1	0
430	2020-09-05 00:25:08	Woman	2	33	Graduate	4	50	1	Yes	1	A lot	1	4	Between 30 and More than 60 min min	30	More than 6 months	4	Moderate	2	120	0	No	0	63	1.73	21.0498	0	1	0
431	2020-06-05 16:49:32	Woman	2	30	Undergraduate	3	50	1	Yes	1	A lot	1	1	None/Less than 30 min	0	More than 6 months	4	Vigorous	3	0	0	Sometimes	0	53	1.66	19.2336	0	0	0
432	2020-07-05 21:46:13	Woman	2	25	Undergraduate	3	60	1	Yes	1	A lot	1	2	None/Less than 30 min	0	Between 1 and 3 months	2	Vigorous	3	0	0	Sometimes	0	58	1.57	23.5304	0	1	0
433	2020-05-05 21:39:04	Woman	2	23	Undergraduate	3	50	1	Yes	1	A lot	1	0	None/Less than 30 min	0	I am not exercising	0	I am not exercising	0	0	0	No	0	65	1.6	25.3906	1	0	0
434	2020-09-05 13:11:47	Man	1	55	Graduate	4	50	1	Yes	1	A lot	1	4	Between 30 and More than 60 min min	30	BEtween 3 and 6 months	3	Moderate	2	120	0	No	0	87	1.74	28.7356	1	0	0
435	2020-05-05 18:41:36	Man	1	45	Undergraduate	3	45	1	Yes	1	A lot	1	2	Between 30 and More than 60 min min	30	Between 1 and 3 months	2	Moderate	2	60	0	Frequently	1	77	1.71	26.3329	1	0	0
436	2020-05-05 19:29:51	Woman	2	40	Graduate	4	49	1	Yes	1	A little	0	5	Between 30 and More than 60 min min	30	More than 6 months	4	Vigorous	3	150	1	No	0	63	1.63	23.7118	0	0	0
437	2020-06-05 11:45:34	Woman	2	39	Undergraduate	3	14	0	No	0	A little	0	2	None/Less than 30 min	0	Less than a month	1	Light	1	0	0	Frequently	1	105	1.67	37.6493	2	0	0
438	2020-07-05 15:26:49	Woman	2	35	Graduate	4	47	1	Yes	1	A little	0	2	Between 30 and More than 60 min min	30	More than 6 months	4	Moderate	2	60	0	A little	0	50	1.6	19.5312	0	0	0
439	2020-06-05 19:32:21	Woman	2	55	Graduate	4	50	1	Yes	1	A little	0	4	Between 30 and More than 60 min min	30	BEtween 3 and 6 months	3	Moderate	2	120	0	A little	0	75	1.63	28.2284	1	0	0
440	2020-06-05 13:25:49	Man	1	42	Undergraduate	3	50	1	Yes	1	A lot	1	2	More than 60 min	60	More than 6 months	4	Moderate	2	120	0	Frequently	1	84	1.85	24.5435	0	1	1
441	2020-06-05 19:16:54	Man	1	38	Graduate	4	40	1	Yes	1	A lot	1	3	More than 60 min	60	More than 6 months	4	Moderate	2	180	1	No	0	82	1.72	27.7177	1	1	1
442	2020-06-05 11:04:25	Woman	2	35	Undergraduate	3	45	1	Yes	1	A lot	1	5	None/Less than 30 min	0	BEtween 3 and 6 months	3	Moderate	2	0	0	A little	0	64	1.58	25.6369	1	1	1
443	2020-05-05 17:05:30	Man	1	18	High School	2	60	1	Yes	1	A lot	1	5	None/Less than 30 min	0	More than 6 months	4	Vigorous	3	0	0	Frequently	1	66	1.7	22.8374	0	0	0
444	2020-06-05 11:22:36	Woman	2	60	Undergraduate	3	53	1	No	0	A little	0	2	Between 30 and More than 60 min min	30	BEtween 3 and 6 months	3	Light	1	0	0	Frequently	1	100	1.61	38.5788	2	0	0
445	2020-08-05 22:26:20	Woman	2	35	Undergraduate	3	38	1	No	0	I do not exercise		0	None/Less than 30 min	0	I am not exercising	0	I am not exercising	0	0	0	Frequently	1	108	1.6	42.1875	2	1	1
446	2020-10-05 17:41:04	Woman	2	32	Graduate	4	45	1	Yes	1	A little	0	4	Between 30 and More than 60 min min	30	More than 6 months	4	Moderate	2	120	0	No	0	56	1.78	17.6745	0	0	0
447	2020-06-05 17:09:01	Woman	2	27	Undergraduate	3	55	1	Yes	1	A little	0	4	Between 30 and More than 60 min min	30	Less than a month	1	Vigorous	3	120	0	No	0	56	1.59	22.151	0	1	0
448	2020-07-05 10:06:25	Woman	2	22	High School	2	40	1	Yes	1	A little	0	6	Between 30 and More than 60 min min	30	More than 6 months	4	Vigorous	3	180	1	Sometimes	0	53	1.64	19.7055	0	0	0
449	2020-06-05 13:21:31	Woman	2	65	High School	2	30	1	No	0	I do not exercise		0	None/Less than 30 min	0	I am not exercising	0	I am not exercising	0	0	0	Sometimes	0	78	1.47	36.0961	2	0	0
450	2020-06-05 17:24:06	Woman	2	41	Undergraduate	3	40	1	Yes	1	A lot	1	3	Between 30 and More than 60 min min	30	Between 1 and 3 months	2	Moderate	2	90	0	Always	1	85	1.63	31.9922	2	0	0
451	2020-05-05 17:28:31	Man	1	74	High School	2	42	1	Yes	1	A lot	1	2	More than 60 min	60	More than 6 months	4	Vigorous	3	120	0	No	0	62	1.8	19.1358	0	0	0
452	2020-06-05 00:36:24	Man	1	55	High School	2	45	1	No	0	A little	0	5	None/Less than 30 min	0	Between 1 and 3 months	2	Light	1	0	0	Sometimes	0	100	1.74	33.0295	2	0	0
453	2020-07-05 10:54:30	Woman	2	49	Undergraduate	3	0	0	Yes	1	A lot	1	3	More than 60 min	60	More than 6 months	4	Vigorous	3	180	1	A little	0	63	1.59	24.9199	0	1	0
454	2020-06-05 19:24:34	Man	1	39	Graduate	4	45	1	Yes	1	A lot	1	1	Between 30 and More than 60 min min	30	More than 6 months	4	Moderate	2	30	0	A little	0	92	1.85	26.8809	1	0	0
455	2020-08-05 21:21:11	Woman	2	33	Graduate	4	50	1	Yes	1	A lot	1	0	None/Less than 30 min	0	I am not exercising	0	I am not exercising	0	0	0	A little	0	60	1.64	22.3082	0	0	0
456	2020-06-05 17:15:43	Woman	2	58	Graduate	4	60	1	Yes	1	A little	0	4	Between 30 and More than 60 min min	30	BEtween 3 and 6 months	3	Moderate	2	120	0	No	0	72	1.75	23.5102	0	0	0
457	2020-05-05 17:45:08	Woman	2	49	Undergraduate	3	0	0	Yes	1	A lot	1	4	Between 30 and More than 60 min min	30	Between 1 and 3 months	2	Vigorous	3	120	0	Sometimes	0	75	1.6	29.2969	1	0	0
458	2020-06-05 10:41:36	Woman	2	43	Graduate	4	45	1	Yes	1	A lot	1	3	Between 30 and More than 60 min min	30	BEtween 3 and 6 months	3	Moderate	2	90	0	A little	0	78	1.74	25.763	1	0	0
459	2020-05-05 15:01:56	Woman	2	29	Undergraduate	3	30	1	Yes	1	A little	0	6	Between 30 and More than 60 min min	30	More than 6 months	4	Vigorous	3	180	1	No	0	66	1.61	25.462	1	0	0
460	2020-06-05 23:02:44	Man	1	27	Undergraduate	3	75	1	Yes	1	A lot	1	2	Between 30 and More than 60 min min	30	Less than a month	1	Moderate	2	60	0	Frequently	1	76	1.73	25.3934	1	1	0
461	2020-05-05 20:50:00	Man	1	36	Graduate	4	46	1	Yes	1	A little	0	6	Between 30 and More than 60 min min	30	More than 6 months	4	Vigorous	3	180	1	Sometimes	0	73	1.8	22.5309	0	0	0
462	2020-05-05 19:29:23	Woman	2	64	Undergraduate	3	45	1	No	0	I do not exercise		0	None/Less than 30 min	0	I am not exercising	0	I am not exercising	1	0	0	No	0	65	1.6	25.3906	1	0	0
463	2020-06-05 14:38:39	Man	1	37	Graduate	4	45	1	Yes	1	A lot	1	3	Between 30 and More than 60 min min	30	More than 6 months	4	Vigorous	3	90	0	A little	0	78	1.78	24.6181	0	0	0
464	2020-05-05 21:34:20	Woman	2	33	Graduate	4	40	1	No	0	I do not exercise		0	None/Less than 30 min	0	I am not exercising	0	I am not exercising	0	0	0	Frequently	1	49	1.64	18.2183	0	0	0
465	2020-06-05 22:10:03	Man	1	29	Graduate	4	0	0	Yes	1	A lot	1	2	None/Less than 30 min	0	Between 1 and 3 months	2	Moderate	2	0	0	A little	0	89	1.85	26.0044	1	0	0
466	2020-07-05 10:06:25	Woman	2	22	High School	2	45	1	Yes	1	A lot	1	1	Between 30 and More than 60 min min	30	Less than a month	1	Vigorous	3	30	0	A little	0	58	1.62	22.1003	0	1	1
467	2020-05-05 20:10:12	Woman	2	19	High School	2		#NULL!	No	0	A little	0	1	None/Less than 30 min	0	Less than a month	1	Moderate	2	0	0	No	0	68	1.73	22.7204	0	0	0
468	2020-07-05 18:45:17	Man	1	18	High School	2	50	1	Yes	1	A lot	1	4	Between 30 and More than 60 min min	30	Between 1 and 3 months	2	Moderate	2	120	0	Frequently	1	89	1.78	28.0899	1	0	0
469	2020-07-05 15:53:18	Woman	2	55	Undergraduate	3	50	1	Yes	1	A lot	1	2	None/Less than 30 min	0	Between 1 and 3 months	2	Moderate	2	0	0	A little	0	83	1.65	30.4867	2	0	0
470	2020-06-05 21:38:38	Woman	2	41	Undergraduate	3	0	0	No	0	I do not exercise		0	None/Less than 30 min	0	I am not exercising	0	I am not exercising	0	0	0	No	0	128	1.7	44.2907	2	0	0
471	2020-05-05 16:25:19	Woman	2	32	Graduate	4	50	1	Yes	1	A little	0	5	Between 30 and More than 60 min min	30	Between 1 and 3 months	2	Vigorous	3	150	1	No	0	67	1.7	23.1834	0	1	0
472	2020-06-05 11:22:41	Man	1	32	Graduate	4	50	1	Yes	1	A lot	1	3	Between 30 and More than 60 min min	30	More than 6 months	4	Vigorous	3	90	0	No	0	86	1.78	27.143	1	0	0
473	2020-06-05 13:44:32	Woman	2	64	Graduate	4	47	1	Yes	1	A lot	1	7	Between 30 and More than 60 min min	30	Between 1 and 3 months	2	Light	1	0	0	No	0	60	1.56	24.6548	0	0	0
474	2020-09-05 12:45:29	Woman	2	45	Undergraduate	3	50	1	Yes	1	A little	0	0	None/Less than 30 min	0	I am not exercising	0	I am not exercising	0	0	0	No	0	75	1.65	27.5482	1	0	0
475	2020-06-05 15:24:42	Man	1	33	Graduate	4	60	1	Yes	1	A little	0	6	More than 60 min	60	More than 6 months	4	Vigorous	3	360	1	Always	1	77	1.83	22.9926	0	1	0
476	2020-07-05 18:14:11	Woman	2	27	Undergraduate	3	60	1	Yes	1	A little	0	4	Between 30 and More than 60 min min	30	Between 1 and 3 months	2	Vigorous	3	120	0	Always	1	84	1.67	30.1194	2	1	0
477	2020-07-05 00:19:04	Man	1	42	Graduate	4	46	1	Yes	1	A lot	1	2	Between 30 and More than 60 min min	30	More than 6 months	4	Vigorous	3	60	0	Always	1	90	1.8	27.7778	1	1	0
478	2020-07-05 23:32:09	Man	1	39	Graduate	4	52	1	Yes	1	A little	0	5	Between 30 and More than 60 min min	30	Between 1 and 3 months	2	Moderate	2	150	1	No	0	72	1.78	22.7244	0	0	0
479	2020-10-05 21:58:57	Man	1	50	Undergraduate	3	60	1	Yes	1	A little	0	5	Between 30 and More than 60 min min	30	More than 6 months	4	Vigorous	3	150	1	A little	0	84	1.75	27.4286	1	0	0
480	2020-06-05 15:26:26	Woman	2	56	Graduate	4	45	1	No	0	A little	0	5	None/Less than 30 min	0	Less than a month	1	Moderate	2	0	0	Frequently	1	91	1.52	39.3871	2	1	1
481	2020-07-05 18:10:23	Man	1	18	Undergraduate	3	60	1	Yes	1	None	0	5	Between 30 and More than 60 min min	30	More than 6 months	4	Vigorous	3	150	1	Always	1	70	1.67	25.0995	1	0	0
482	2020-05-05 17:25:44	Woman	2	32	Undergraduate	3	38	1	Yes	1	A lot	1	4	None/Less than 30 min	0	Less than a month	1	Moderate	2	0	0	Always	1	65	1.67	23.3067	0	0	0
483	2020-05-05 21:24:37	Man	1	48	Undergraduate	3	30	1	Yes	1	A lot	1	4	More than 60 min	60	BEtween 3 and 6 months	3	Vigorous	3	240	1	Sometimes	0	90	1.76	29.0548	1	0	0
484	2020-06-05 20:01:40	Man	1	50	High School	2	45	1	No	0	I do not exercise		0	None/Less than 30 min	0	I am not exercising	0	I am not exercising	0	0	0	No	0	120	1.87	34.3161	2	0	0
485	2020-06-05 14:07:30	Woman	2	68	Graduate	4	45	1	Yes	1	A lot	1	3	Between 30 and More than 60 min min	30	More than 6 months	4	Moderate	2	90	0	Frequently	1	54	1.63	20.3244	0	1	0
486	2020-05-05 17:55:54	Man	1	51	Graduate	4	40	1	Yes	1	A lot	1	2	Between 30 and More than 60 min min	30	Less than a month	1	Moderate	2	60	0	No	0	80	1.83	23.8884	0	0	0
487	2020-05-05 16:11:58	Man	1	48	Graduate	4	60	1	Yes	1	A little	0	4	Between 30 and More than 60 min min	30	Between 1 and 3 months	2	Vigorous	3	120	0	No	0	76	#NULL!	#NULL!	#NULL!	0	0
488	2020-06-05 19:57:24	Man	1	40	Undergraduate	3	50	1	No	0	I do not exercise		0	None/Less than 30 min	0	I am not exercising	0	I am not exercising	0	0	0	Frequently	1	69	1.65	25.3444	1	1	0
489	2020-07-05 15:10:21	Man	1	30	Graduate	4	40	1	Yes	1	A little	0	6	Between 30 and More than 60 min min	30	Between 1 and 3 months	2	Vigorous	3	180	1	No	0	80	1.86	23.1241	0	0	0
490	2020-06-05 07:32:52	Man	1	52	Graduate	4	50	1	Yes	1	A little	0	3	None/Less than 30 min	0	Between 1 and 3 months	2	Vigorous	3	0	0	No	0	89	1.74	29.3962	1	0	0
491	2020-05-05 20:12:54	Woman	2	26	Graduate	4	50	1	Yes	1	A lot	1	1	Between 30 and More than 60 min min	30	Less than a month	1	Vigorous	3	30	0	Sometimes	0	70	1.67	25.0995	1	1	0
492	2020-07-05 18:19:46	Woman	2	19	High School	2	48	1	Yes	1	A lot	1	0	None/Less than 30 min	0	I am not exercising	0	I am not exercising	0	0	0	Always	1	75	1.67	26.8923	1	1	1
493	2020-06-05 09:29:07	Woman	2	44	Graduate	4	40	1	Yes	1	A lot	1	3	Between 30 and More than 60 min min	30	Between 1 and 3 months	2	Moderate	2	90	0	A little	0	68	1.7	23.5294	0	0	0
494	2020-07-05 10:42:13	Woman	2	38	Graduate	4	50	1	Yes	1	A lot	1	5	Between 30 and More than 60 min min	30	More than 6 months	4	Vigorous	3	150	1	Sometimes	0	50	1.53	21.3593	0	0	0
495	2020-05-05 17:07:37	Woman	2	27	Undergraduate	3	50	1	Yes	1	A lot	1	3	Between 30 and More than 60 min min	30	Between 1 and 3 months	2	Vigorous	3	90	0	Always	1	78	1.6	30.4688	2	1	1
496	2020-05-05 14:48:04	Man	1	26	Graduate	4	30	1	Yes	1	A lot	1	4	Between 30 and More than 60 min min	30	More than 6 months	4	Vigorous	3	120	0	Frequently	1	82	1.78	25.8806	1	0	0
497	2020-06-05 23:59:21	Man	1	41	Undergraduate	3	30	1	Yes	1	A lot	1	4	Between 30 and More than 60 min min	30	More than 6 months	4	Vigorous	3	120	0	No	0	71	1.75	23.1837	0	0	0
498	2020-07-05 14:27:15	Woman	2	41	Graduate	4	60	1	Yes	1	A lot	1	0	None/Less than 30 min	0	I am not exercising	0	I am not exercising	0	0	0	A little	0	82	1.62	31.2452	2	0	0
499	2020-06-05 11:08:10	Woman	2	35	Graduate	4	54	1	No	0	None	0	0	None/Less than 30 min	0	I am not exercising	0	I am not exercising	0	0	0	Always	1	54	1.65	19.8347	0	0	1
500	2020-06-05 16:41:10	Woman	2	33	Undergraduate	3	45	1	Yes	1	A lot	1	6	More than 60 min	60	More than 6 months	4	Vigorous	3	360	1	Frequently	1	53	#NULL!	#NULL!	#NULL!	1	1
501	2020-06-05 14:20:51	Woman	2	31	Undergraduate	3	45	1	Yes	1	A lot	1	1	None/Less than 30 min	0	More than 6 months	4	Moderate	2	0	0	Sometimes	0	50	1.57	20.2848	0	1	0
502	2020-07-05 21:52:20	Woman	2	21	Undergraduate	3	50	1	Yes	1	A little	0	6	None/Less than 30 min	0	More than 6 months	4	Moderate	2	0	0	A little	0	66	1.55	27.4714	1	1	0
503	2020-05-05 18:27:50	Woman	2	56	Undergraduate	3	35	1	Yes	1	A little	0	4	Between 30 and More than 60 min min	30	More than 6 months	4	Moderate	2	120	0	No	0	71	1.71	24.281	0	0	0
504	2020-05-05 21:12:46	Man	1	38	Graduate	4	40	1	Yes	1	A little	0	7	Between 30 and More than 60 min min	30	Between 1 and 3 months	2	Vigorous	3	210	1	No	0	115	1.78	36.2959	2	0	0
505	2020-05-05 23:31:29	Woman	2	37	Graduate	4	50	1	Yes	1	I do not exercise		0	None/Less than 30 min	0	I am not exercising	0	I am not exercising	0	0	0	Frequently	1	75	1.63	28.2284	1	1	1
506	2020-07-05 14:04:25	Woman	2	24	Graduate	4	40	1	Yes	1	A lot	1	3	Between 30 and More than 60 min min	30	Between 1 and 3 months	2	Moderate	2	90	0	Always	1	54	1.59	21.3599	0	1	1
507	2020-05-05 17:38:46	Woman	2	61	Graduate	4	45	1	No	0	I do not exercise		0	None/Less than 30 min	0	I am not exercising	0	I am not exercising	0	0	0	No	0	75	1.57	30.4272	2	0	0
508	2020-08-05 20:34:18	Woman	2	38	Graduate	4	0	0	Yes	1	A little	0	3	Between 30 and More than 60 min min	30	More than 6 months	4	Moderate	2	90	0	Sometimes	0	55	1.62	20.9572	0	0	0
509	2020-07-05 20:35:45	Woman	2	59	Elementary	1	40	1	No	0	I do not exercise		0	None/Less than 30 min	0	I am not exercising	0	I am not exercising	0	0	0	Sometimes	0	78	#NULL!	#NULL!	#NULL!	0	0
510	2020-06-05 06:33:59	Woman	2	38	Graduate	4	50	1	Yes	1	None	0	5	More than 60 min	60	More than 6 months	4	Vigorous	3	300	1	No	0	50	1.57	20.2848	0	0	0
511	2020-07-05 11:30:07	Woman	2	30	Graduate	4	50	1	Yes	1	A little	0	5	None/Less than 30 min	0	More than 6 months	4	Moderate	2	0	0	No	0	54	1.67	19.3625	0	0	0
512	2020-06-05 02:33:12	Woman	2	25	Undergraduate	3		#NULL!	Yes	1	A little	0	3	More than 60 min	60	Between 1 and 3 months	2	Moderate	2	180	1	No	0	70	1.8	21.6049	0	0	0
513	2020-06-05 03:57:42	Woman	2	25	Undergraduate	3		#NULL!	Yes	1	A little	0	3	More than 60 min	60	Between 1 and 3 months	2	Moderate	2	180	1	No	0	70	1.8	21.6049	0	0	0
514	2020-08-05 16:32:29	Man	1	25	Undergraduate	3	54	1	Yes	1	A lot	1	3	More than 60 min	60	Less than a month	1	Vigorous	3	180	1	Always	1	62.5	1.76	20.1769	0	0	0
515	2020-05-05 16:20:35	Man	1	62	Undergraduate	3	40	1	Yes	1	A lot	1	0	None/Less than 30 min	0	More than 6 months	4	Light	1	0	0	A little	0	84	1.7	29.0657	1	1	0
516	2020-07-05 11:07:13	Man	1	40	Undergraduate	3	45	1	Yes	1	A little	0	2	Between 30 and More than 60 min min	30	Between 1 and 3 months	2	Moderate	2	60	0	Sometimes	0	72	1.69	25.2092	1	0	0
517	2020-06-05 14:46:00	Woman	2	59	Graduate	4	52	1	Yes	1	A little	0	3	Between 30 and More than 60 min min	30	More than 6 months	4	Moderate	2	90	0	No	0	62	1.65	22.7732	0	0	0
518	2020-07-05 10:22:27	Woman	2	45	Graduate	4	40	1	Yes	1	A lot	1	4	None/Less than 30 min	0	Between 1 and 3 months	2	Moderate	2	0	0	A little	0	64	1.56	26.2985	1	0	0
519	2020-07-05 11:49:01	Woman	2	42	Graduate	4	45	1	No	0	I do not exercise		5	None/Less than 30 min	0	I am not exercising	0	I am not exercising	3	0	0	Always	1	60	1.62	22.8624	0	1	1
520	2020-06-05 19:01:08	Man	1	19	High School	2	48	1	Yes	1	A little	0	0	More than 60 min	60	Between 1 and 3 months	2	Moderate	2	0	0	No	0	100	1.76	32.2831	2	0	0
521	2020-09-05 10:59:10	Man	1	58	Undergraduate	3	49	1	Yes	1	A lot	1	5	More than 60 min	60	Between 1 and 3 months	2	Moderate	2	300	1	A little	0	110	1.77	35.1112	2	0	0
522	2020-06-05 15:59:03	Man	1	38	Undergraduate	3	45	1	Yes	1	A lot	1	4	Between 30 and More than 60 min min	30	More than 6 months	4	Moderate	2	120	0	A little	0	132	1.93	35.4372	2	0	0
523	2020-06-05 15:45:22	Woman	2	34	Graduate	4	22	1	Yes	1	A lot	1	4	None/Less than 30 min	0	Less than a month	1	Moderate	2	0	0	Always	1	70	1.68	24.8016	0	0	0
524	2020-07-05 17:56:39	Man	1	28	Undergraduate	3	45	1	Yes	1	A little	0	3	Between 30 and More than 60 min min	30	Less than a month	1	Vigorous	3	90	0	No	0	90	1.73	30.0712	2	0	0
525	2020-07-05 15:15:21	Man	1	28	Graduate	4	40	1	Yes	1	A lot	1	6	Between 30 and More than 60 min min	30	BEtween 3 and 6 months	3	Vigorous	3	180	1	A little	0	80.9	1.44	39.0143	2	0	0
526	2020-06-05 13:24:51	Woman	2	53	Graduate	4	40	1	No	0	None	0	0	None/Less than 30 min	0	I am not exercising	0	I am not exercising	0	0	0	Sometimes	0	60	1.67	21.5139	0	0	0
527	2020-07-05 19:41:33	Woman	2	41	Graduate	4	40	1	Yes	1	A lot	1	2	Between 30 and More than 60 min min	30	Less than a month	1	Moderate	2	60	0	A little	0	80	1.76	25.8264	1	0	0
528	2020-06-05 12:28:25	Woman	2	18	High School	2	55	1	Yes	1	A little	0	3	More than 60 min	60	More than 6 months	4	Vigorous	3	180	1	Sometimes	0	68	1.73	22.7204	0	0	1
529	2020-05-05 20:51:03	Woman	2	37	Graduate	4	60	1	No	0	I do not exercise		0	None/Less than 30 min	0	I am not exercising	0	I am not exercising	0	0	0	A little	0	#NULL!	1.54	#NULL!	#NULL!	1	0
530	2020-05-05 23:09:27	Woman	2	37	Graduate	4	60	1	No	0	I do not exercise		0	None/Less than 30 min	0	I am not exercising	0	I am not exercising	0	0	0	Frequently	1	53	1.63	19.9481	0	1	0
531	2020-05-05 21:47:38	Woman	2	43	Graduate	4	50	1	No	0	I do not exercise		0	None/Less than 30 min	0	I am not exercising	0	I am not exercising	0	0	0	Always	1	110	1.75	35.9184	2	1	1
532	2020-05-05 17:07:56	Woman	2	37	Graduate	4	47	1	Yes	1	A lot	1	0	None/Less than 30 min	0	I am not exercising	0	Light	1	0	0	A little	0	75	1.67	26.8923	1	0	0
533	2020-05-05 23:18:02	Woman	2	30	Graduate	4		#NULL!	No	0	A lot	1	0	None/Less than 30 min	0	I am not exercising	0	Light	1	0	0	Frequently	1	58	1.56	23.833	0	1	1
534	2020-07-05 08:36:02	Man	1	39	Graduate	4	50	1	Yes	1	A lot	1	4	Between 30 and More than 60 min min	30	More than 6 months	4	Moderate	2	120	0	No	0	90	1.74	29.7265	1	0	0
535	2020-05-05 21:40:52	Man	1	37	Graduate	4	7	0	Yes	1	A lot	1	7	Between 30 and More than 60 min min	30	BEtween 3 and 6 months	3	Moderate	2	210	1	A little	0	101	1.79	31.5221	2	0	0
536	2020-06-05 17:05:21	Man	1	33	Undergraduate	3	54	1	Yes	1	A lot	1	2	None/Less than 30 min	0	Between 1 and 3 months	2	Vigorous	3	0	0	A little	0	95	1.76	30.6689	2	0	0
537	2020-06-05 10:23:26	Woman	2	32	Graduate	4	50	1	Yes	1	A lot	1	3	Between 30 and More than 60 min min	30	Between 1 and 3 months	2	Moderate	2	90	0	Sometimes	0	52	1.58	20.83	0	1	0
538	2020-06-05 00:23:39	Woman	2	28	Undergraduate	3	70	1	No	0	A lot	1	1	None/Less than 30 min	0	I am not exercising	0	Light	1	0	0	Always	1	63	1.54	26.5643	1	0	0
539	2020-06-05 13:57:50	Woman	2	40	Graduate	4	70	1	No	0	A little	0	3	None/Less than 30 min	0	Between 1 and 3 months	2	Moderate	2	0	0	A little	0	68	1.72	22.9854	0	1	0
540	2020-06-05 10:22:34	Woman	2	39	Graduate	4	53	1	Yes	1	A lot	1	0	None/Less than 30 min	0	I am not exercising	0	I am not exercising	0	0	0	Always	1	68	1.66	24.677	0	1	1
541	2020-06-05 01:47:39	Woman	2	35	Graduate	4	45	1	No	0	A little	0	0	None/Less than 30 min	0	I am not exercising	0	I am not exercising	0	0	0	No	0	72	1.6	28.125	1	1	1
542	2020-08-05 08:04:38	Woman	2	31	Undergraduate	3	52	1	Yes	1	A lot	1	3	Between 30 and More than 60 min min	30	BEtween 3 and 6 months	3	Moderate	2	90	0	Sometimes	0	57	1.69	19.9573	0	0	0
543	2020-08-05 10:27:47	Woman	2	28	Graduate	4	55	1	Yes	1	A little	0	7	Between 30 and More than 60 min min	30	More than 6 months	4	Vigorous	3	210	1	No	0	64	1.7	22.1453	0	0	0
544	2020-06-05 15:24:35	Woman	2	49	Graduate	4	50	1	No	0	A little	0	4	None/Less than 30 min	0	Less than a month	1	Moderate	2	0	0	No	0	63	1.76	20.3383	0	0	0
545	2020-05-05 21:44:09	Man	1	43	Graduate	4	40	1	Yes	1	A little	0	3	Between 30 and More than 60 min min	30	More than 6 months	4	Vigorous	3	90	0	No	0	86	1.87	24.5932	0	0	0
546	2020-05-05 19:22:37	Man	1	41	Undergraduate	3	36	1	Yes	1	A little	0	3	Between 30 and More than 60 min min	30	More than 6 months	4	Vigorous	3	90	0	No	0	75	1.8	23.1481	0	0	0
547	2020-05-05 23:14:37	Woman	2	40	Graduate	4	50	1	Yes	1	A lot	1	0	None/Less than 30 min	0	I am not exercising	0	Light	1	0	0	No	0	76	1.68	26.9274	1	0	0
548	2020-06-05 21:44:30	Man	1	33	Undergraduate	3	50	1	No	0	I do not exercise		0	None/Less than 30 min	0	I am not exercising	0	I am not exercising	0	0	0	Frequently	1	95	1.71	32.4886	2	0	0
550	2020-05-05 23:25:02	Man	1	42	Graduate	4	45	1	Yes	1	A lot	1	3	Between 30 and More than 60 min min	30	More than 6 months	4	Vigorous	3	90	0	A little	0	72	1.68	25.5102	1	0	0
551	2020-06-05 21:25:15	Woman	2	31	Graduate	4	50	1	Yes	1	A lot	1	1	None/Less than 30 min	0	Less than a month	1	Moderate	2	0	0	Frequently	1	72	1.61	27.7767	1	1	0
552	2020-07-05 20:05:54	Woman	2	27	Graduate	4	50	1	Yes	1	A lot	1	5	Between 30 and More than 60 min min	30	Less than a month	1	Moderate	2	150	1	A little	0	92	1.73	30.7394	2	0	0
553	2020-06-05 09:21:39	Man	1	27	Undergraduate	3	50	1	Yes	1	A lot	1	3	Between 30 and More than 60 min min	30	More than 6 months	4	Vigorous	3	90	0	No	0	70	1.72	23.6614	0	0	0
554	2020-07-05 20:13:34	Man	1	23	Undergraduate	3	38	1	Yes	1	A little	0	4	None/Less than 30 min	0	Between 1 and 3 months	2	Moderate	2	0	0	Sometimes	0	77	1.8	23.7654	0	0	0
555	2020-09-05 08:10:49	Woman	2	23	High School	2	45	1	Yes	1	A lot	1	3	None/Less than 30 min	0	More than 6 months	4	Vigorous	3	0	0	Sometimes	0	58	1.6	22.6562	0	1	0
556	2020-09-05 10:07:36	Woman	2	23	Undergraduate	3	53	1	Yes	1	I do not exercise		0	None/Less than 30 min	0	I am not exercising	0	I am not exercising	0	0	0	Frequently	1	67	1.72	22.6474	0	1	1
557	2020-09-05 17:41:53	Woman	2	20	Graduate	4	53	1	No	0	A lot	1	7	Between 30 and More than 60 min min	30	Less than a month	1	Moderate	2	210	1	No	0	48	1.52	20.7756	0	0	0
558	2020-06-05 19:08:22	Woman	2	55	Undergraduate	3	50	1	Yes	1	A little	0	6	Between 30 and More than 60 min min	30	More than 6 months	4	Vigorous	3	180	1	Frequently	1	76	1.7	26.2976	1	1	0
559	2020-06-05 07:58:02	Woman	2	49	Graduate	4	50	1	Yes	1	A lot	1	3	Between 30 and More than 60 min min	30	Between 1 and 3 months	2	Moderate	2	90	0	A little	0	69	1.55	28.7201	1	0	0
560	2020-06-05 14:21:52	Woman	2	34	Graduate	4	45	1	No	0	A little	0	3	More than 60 min	60	Less than a month	1	Moderate	2	180	1	Frequently	1	63	1.67	22.5896	0	1	1
561	2020-05-05 16:23:50	Woman	2	29	Graduate	4	50	1	Yes	1	A lot	1	2	Between 30 and More than 60 min min	30	Less than a month	1	Light	1	0	0	A little	0	59	1.71	20.1771	0	0	0
562	2020-08-05 10:08:37	Woman	2	21	Undergraduate	3	48	1	No	0	A little	0	4	None/Less than 30 min	0	Between 1 and 3 months	2	Moderate	2	0	0	No	0	58	1.7	20.0692	0	0	0
563	2020-06-05 20:19:54	Woman	2	41	High School	2	45	1	Yes	1	A little	0	0	None/Less than 30 min	0	I am not exercising	0	I am not exercising	0	0	0	No	0	112	1.54	47.2255	2	0	0
564	2020-06-05 18:43:24	Man	1	40	Graduate	4	50	1	No	0	I do not exercise		0	None/Less than 30 min	0	I am not exercising	0	I am not exercising	0	0	0	No	0	84	1.73	28.0664	1	0	0
565	2020-06-05 22:09:05	Man	1	37	Graduate	4	50	1	Yes	1	A lot	1	4	Between 30 and More than 60 min min	30	BEtween 3 and 6 months	3	Moderate	2	120	0	Sometimes	0	95	1.77	30.3233	2	0	0
566	2020-06-05 13:10:39	Man	1	36	Graduate	4	50	1	Yes	1	A lot	1	2	None/Less than 30 min	0	More than 6 months	4	Moderate	2	0	0	Sometimes	0	82	1.77	26.1738	1	0	0
567	2020-05-05 17:36:51	Woman	2	22	Undergraduate	3	57	1	No	0	A little	0	1	None/Less than 30 min	0	Between 1 and 3 months	2	Light	1	0	0	No	0	63	1.73	21.0498	0	0	0
568	2020-06-05 17:16:44	Woman	2	22	Undergraduate	3	46	1	Yes	1	A little	0	4	Between 30 and More than 60 min min	30	More than 6 months	4	Vigorous	3	120	0	Always	1	67	1.59	26.5021	1	1	1
569	2020-06-05 23:20:36	Man	1	21	Undergraduate	3	20	1	Yes	1	A little	0	6	Between 30 and More than 60 min min	30	Between 1 and 3 months	2	Vigorous	3	180	1	Always	1	70	1.8	21.6049	0	0	0
570	2020-06-05 13:23:57	Woman	2	63	Undergraduate	3	45	1	Yes	1	A lot	1	5	Between 30 and More than 60 min min	30	Between 1 and 3 months	2	Moderate	2	150	1	No	0	60	1.6	23.4375	0	0	0
571	2020-05-05 21:05:55	Man	1	53	Graduate	4	45	1	Yes	1	None	0	3	More than 60 min	60	More than 6 months	4	Vigorous	3	180	1	No	0	84	1.76	27.1178	1	0	1
572	2020-05-05 21:54:33	Man	1	53	Graduate	4	45	1	Yes	1	None	0	3	More than 60 min	60	More than 6 months	4	Vigorous	3	180	1	No	0	84	1.76	27.1178	1	0	1
573	2020-07-05 08:45:32	Woman	2	53	Graduate	4	54	1	Yes	1	A little	0	3	More than 60 min	60	Between 1 and 3 months	2	Moderate	2	180	1	No	0	58	1.63	21.83	0	0	0
574	2020-06-05 21:58:52	Woman	2	22	Undergraduate	3	60	1	Yes	1	A little	0	3	Between 30 and More than 60 min min	30	More than 6 months	4	Vigorous	3	90	0	No	0	55	1.66	19.9594	0	0	0
575	2020-05-05 15:40:31	Woman	2	58	Graduate	4	50	1	Yes	1	A little	0	5	More than 60 min	60	More than 6 months	4	Moderate	2	300	1	No	0	70	1.66	25.4028	1	0	0
576	2020-05-05 15:15:04	Woman	2	32	Graduate	4	50	1	No	0	A lot	1	4	Between 30 and More than 60 min min	30	Between 1 and 3 months	2	Vigorous	3	120	0	A little	0	56	1.6	21.875	0	0	0
577	2020-06-05 23:26:57	Woman	2	26	Undergraduate	3	50	1	Yes	1	A lot	1	2	Between 30 and More than 60 min min	30	Between 1 and 3 months	2	Vigorous	3	60	0	No	0	67	1.7	23.1834	0	0	0
578	2020-07-05 16:15:11	Woman	2	21	Undergraduate	3	40	1	Yes	1	A little	0	5	None/Less than 30 min	0	BEtween 3 and 6 months	3	Vigorous	3	0	0	No	0	51	1.58	20.4294	0	0	0
579	2020-06-05 08:51:10	Woman	2	51	Graduate	4	50	1	Yes	1	A lot	1	0	None/Less than 30 min	0	I am not exercising	0	I am not exercising	0	0	0	A little	0	70	1.67	25.0995	1	0	0
580	2020-07-05 13:44:46	Woman	2	41	Undergraduate	3	45	1	Yes	1	A lot	1	1	Between 30 and More than 60 min min	30	Less than a month	1	Light	1	0	0	Always	1	85	1.66	30.8463	2	0	0
581	2020-06-05 13:10:20	Woman	2	32	Undergraduate	3	0	0	Yes	1	A lot	1	2	Between 30 and More than 60 min min	30	Between 1 and 3 months	2	Vigorous	3	60	0	No	0	52	1.57	21.0962	0	0	0
582	2020-06-05 15:22:12	Man	1	29	Graduate	4	45	1	No	0	A lot	1	3	Between 30 and More than 60 min min	30	Less than a month	1	Vigorous	3	90	0	No	0	81	1.77	25.8546	1	0	0
583	2020-09-05 10:18:04	Woman	2	21	Undergraduate	3	30	1	No	0	I do not exercise		0	None/Less than 30 min	0	I am not exercising	0	I am not exercising	1	0	0	Sometimes	0	67	1.66	24.3141	0	1	1
584	2020-06-05 00:12:18	Woman	2	63	Graduate	4	48	1	Yes	1	A lot	1	3	Between 30 and More than 60 min min	30	Less than a month	1	Light	1	0	0	A little	0	78	1.62	29.7211	1	0	0
585	2020-06-05 13:32:31	Woman	2	63	Graduate	4	60	1	Yes	1	A lot	1	3	Between 30 and More than 60 min min	30	Less than a month	1	Vigorous	3	90	0	Frequently	1	58	1.6	22.6562	0	0	0
586	2020-06-05 14:41:18	Woman	2	54	Graduate	4	41	1	Yes	1	A lot	1	3	None/Less than 30 min	0	Less than a month	1	Moderate	2	0	0	A little	0	58	1.59	22.9421	0	0	0
587	2020-05-05 22:03:01	Woman	2	38	Graduate	4	50	1	Yes	1	A lot	1	2	None/Less than 30 min	0	Less than a month	1	Light	1	0	0	Always	1	98	1.73	32.7442	2	1	1
588	2020-06-05 10:56:32	Man	1	36	Graduate	4	30	1	Yes	1	A lot	1	2	None/Less than 30 min	0	Less than a month	1	Moderate	2	0	0	A little	0	85	1.75	27.7551	1	0	0
589	2020-06-05 18:04:24	Woman	2	22	Undergraduate	3	36	1	Yes	1	A lot	1	5	Between 30 and More than 60 min min	30	More than 6 months	4	Moderate	2	150	1	A little	0	84	1.65	30.854	2	0	0
590	2020-09-05 13:18:28	Woman	2	21	Undergraduate	3	50	1	No	0	A lot	1	3	Between 30 and More than 60 min min	30	Between 1 and 3 months	2	Vigorous	3	90	0	Always	1	48	1.47	22.213	0	0	0
591	2020-06-05 19:37:41	Man	1	43	Graduate	4	37	1	Yes	1	A lot	1	1	Between 30 and More than 60 min min	30	Less than a month	1	Moderate	2	30	0	Frequently	1	100	1.67	35.8564	2	0	0
592	2020-07-05 17:32:47	Man	1	38	High School	2	40	1	No	0	I do not exercise		0	None/Less than 30 min	0	I am not exercising	0	I am not exercising	0	0	0	No	0	75	1.79	23.4075	0	0	0
593	2020-06-05 13:16:14	Man	1	31	Undergraduate	3	O	0	No	0	None	0	1	None/Less than 30 min	0	More than 6 months	4	Moderate	2	0	0	No	0	99	1.81	30.2189	2	0	0
594	2020-07-05 20:39:18	Woman	2	29	High School	2	67	1	No	0	I do not exercise		0	None/Less than 30 min	0	I am not exercising	0	I am not exercising	0	0	0	No	0	45	1.74	14.8633	0	0	0
595	2020-07-05 17:45:41	Woman	2	21	Undergraduate	3	48	1	No	0	A lot	1	2	Between 30 and More than 60 min min	30	Between 1 and 3 months	2	Moderate	2	60	0	No	0	67	1.63	25.2174	1	1	0
596	2020-07-05 09:26:02	Man	1	39	Graduate	4	60	1	Yes	1	A little	0	7	More than 60 min	60	More than 6 months	4	Vigorous	3	420	1	No	0	102	1.86	29.4832	1	0	0
597	2020-06-05 15:45:55	Woman	2	63	Undergraduate	3	51	1	Yes	1	A lot	1	4	Between 30 and More than 60 min min	30	Between 1 and 3 months	2	Moderate	2	120	0	No	0	86	1.7	29.7578	1	0	0
598	2020-05-05 22:30:38	Woman	2	33	Graduate	4	50	1	Yes	1	A lot	1	3	Between 30 and More than 60 min min	30	More than 6 months	4	Vigorous	3	90	0	No	0	79	1.65	29.0174	1	0	0
599	2020-06-05 00:42:00	Woman	2	42	Graduate	4		#NULL!	Yes	1	A lot	1	0	None/Less than 30 min	0	I am not exercising	0	I am not exercising	0	0	0	Always	1	79	1.7	27.3356	1	1	0
600	2020-06-05 07:42:39	Woman	2	51	Graduate	4	50	1	Yes	1	A lot	1	2	Between 30 and More than 60 min min	30	More than 6 months	4	Moderate	2	60	0	No	0	62	1.68	21.9671	0	1	0
601	2020-05-05 20:13:43	Woman	2	41	Graduate	4	45	1	Yes	1	A little	0	3	Between 30 and More than 60 min min	30	More than 6 months	4	Vigorous	3	90	0	A little	0	66	1.66	23.9512	0	1	0
602	2020-06-05 18:48:01	Man	1	36	Graduate	4	50	1	Yes	1	A lot	1	7	Between 30 and More than 60 min min	30	More than 6 months	4	Vigorous	3	210	1	Always	1	92	1.84	27.1739	1	1	0
603	2020-05-05 23:09:44	Woman	2	26	Undergraduate	3	48	1	Yes	1	A lot	1	7	Between 30 and More than 60 min min	30	More than 6 months	4	Vigorous	3	210	1	Sometimes	0	90	1.67	32.2708	2	1	0
604	2020-05-05 17:48:54	Man	1	19	Undergraduate	3	60	1	No	0	I do not exercise		0	None/Less than 30 min	0	I am not exercising	0	I am not exercising	0	0	0	No	0	70	1.74	23.1206	0	0	0
605	2020-09-05 13:37:27	Woman	2	65	Undergraduate	3	60	1	Yes	1	A lot	1	3	None/Less than 30 min	0	Between 1 and 3 months	2	Moderate	2	0	0	No	0	67	1.55	27.8876	1	0	0
606	2020-06-05 19:48:03	Man	1	60	Undergraduate	3	36	1	Yes	1	A little	0	3	Between 30 and More than 60 min min	30	Between 1 and 3 months	2	Moderate	2	90	0	No	0	71	1.7	24.5675	0	0	0
607	2020-06-05 22:43:03	Man	1	31	Undergraduate	3	60	1	Yes	1	I do not exercise		0	None/Less than 30 min	0	I am not exercising	0	I am not exercising	0	0	0	No	0	125	1.75	40.8163	2	0	0
608	2020-05-05 17:34:42	Woman	2	65	Undergraduate	3	40	1	Yes	1	A little	0	2	None/Less than 30 min	0	Less than a month	1	Light	1	0	0	No	0	75	1.57	30.4272	2	0	0
609	2020-06-05 20:39:02	Woman	2	29	Graduate	4	60	1	No	0	I do not exercise		0	None/Less than 30 min	0	I am not exercising	0	I am not exercising	0	0	0	No	0	60	1.55	24.974	0	0	0
610	2020-05-05 20:26:54	Woman	2	53	Undergraduate	3	40	1	No	0	I do not exercise		0	None/Less than 30 min	0	I am not exercising	0	I am not exercising	0	0	0	A little	0	45	1.57	18.2563	0	0	0
611	2020-07-05 12:32:48	Man	1	37	High School	2	0	0	Yes	1	A little	0	7	Between 30 and More than 60 min min	30	More than 6 months	4	Vigorous	3	210	1	No	0	68	1.77	21.7051	0	0	0
612	2020-08-05 21:36:03	Woman	2	37	Undergraduate	3	45	1	Yes	1	A lot	1	4	Between 30 and More than 60 min min	30	More than 6 months	4	Moderate	2	120	0	Always	1	86	1.6	33.5938	2	0	0
613	2020-07-05 16:08:10	Man	1	35	Graduate	4	45	1	Yes	1	A lot	1	4	Between 30 and More than 60 min min	30	More than 6 months	4	Vigorous	3	120	0	Sometimes	0	90	1.83	26.8745	1	0	0
614	2020-06-05 10:15:44	Woman	2	34	Graduate	4	50	1	Yes	1	A lot	1	0	None/Less than 30 min	0	I am not exercising	0	I am not exercising	0	0	0	Frequently	1	83	1.67	29.7608	1	1	0
616	2020-06-05 03:07:22	Man	1	26	Undergraduate	3	40	1	Yes	1	A lot	1	2	Between 30 and More than 60 min min	30	Less than a month	1	Vigorous	3	60	0	Always	1	83	1.8	25.6173	1	0	0
617	2020-05-05 18:12:37	Woman	2	23	Undergraduate	3	60	1	No	0	A lot	1	4	Between 30 and More than 60 min min	30	Between 1 and 3 months	2	Moderate	2	120	0	Frequently	1	60	1.69	21.0077	0	0	0
618	2020-09-05 13:15:44	Man	1	54	Undergraduate	3	0	0	Yes	1	None	0	2	More than 60 min	60	More than 6 months	4	Moderate	2	120	0	A little	0	80	1.78	25.2493	1	0	0
619	2020-06-05 08:22:17	Woman	2	60	High School	2	50	1	Yes	1	A lot	1	3	Between 30 and More than 60 min min	30	More than 6 months	4	Vigorous	3	90	0	A little	0	72	1.66	26.1286	1	1	0
620	2020-05-05 16:58:48	Man	1	21	High School	2	30	1	Yes	1	A lot	1	4	Between 30 and More than 60 min min	30	More than 6 months	4	Vigorous	3	120	0	Frequently	1	85	1.68	30.1162	2	1	1
621	2020-10-05 14:20:53	Woman	2	21	Undergraduate	3	51	1	No	0	I do not exercise		0	None/Less than 30 min	0	I am not exercising	0	I am not exercising	1	0	0	A little	0	83	1.7	28.7197	1	1	0
622	2020-07-05 10:11:07	Man	1	48	Undergraduate	3	50	1	Yes	1	A little	0	3	None/Less than 30 min	0	More than 6 months	4	Light	1	0	0	A little	0	80	1.87	22.8774	0	0	0
623	2020-05-05 14:25:25	Woman	2	47	Graduate	4	45	1	Yes	1	A lot	1	7	Between 30 and More than 60 min min	30	Between 1 and 3 months	2	Moderate	2	210	1	Frequently	1	60	1.63	22.5827	0	1	0
624	2020-05-05 22:09:02	Woman	2	43	Graduate	4	45	1	Yes	1	A lot	1	4	Between 30 and More than 60 min min	30	Between 1 and 3 months	2	Light	1	0	0	No	0	85	1.63	31.9922	2	0	0
625	2020-06-05 10:21:41	Woman	2	37	Graduate	4	50	1	No	0	None	0	0	None/Less than 30 min	0	I am not exercising	0	I am not exercising	0	0	0	Sometimes	0	62	1.7	21.4533	0	0	0
626	2020-07-05 23:33:47	Man	1	35	Graduate	4	51	1	Yes	1	A lot	1	2	None/Less than 30 min	0	BEtween 3 and 6 months	3	Moderate	2	0	0	Sometimes	0	89	1.75	29.0612	1	0	0
627	2020-09-05 12:39:39	Woman	2	32	Graduate	4	40	1	Yes	1	I do not exercise		0	None/Less than 30 min	0	I am not exercising	0	I am not exercising	0	0	0	Frequently	1	#NULL!	1.59	#NULL!	#NULL!	0	0
628	2020-06-05 13:18:26	Woman	2	27	Undergraduate	3	0	0	Yes	1	A lot	1	5	None/Less than 30 min	0	BEtween 3 and 6 months	3	Moderate	2	0	0	Frequently	1	54	1.56	22.1893	0	0	0
629	2020-06-05 09:52:50	Woman	2	22	Undergraduate	3	55	1	Yes	1	A lot	1	2	Between 30 and More than 60 min min	30	Between 1 and 3 months	2	Vigorous	3	60	0	Sometimes	0	78	1.53	33.3205	2	0	0
630	2020-05-05 20:55:14	Woman	2	71	Graduate	4	40	1	Yes	1	A lot	1	7	Between 30 and More than 60 min min	30	Between 1 and 3 months	2	Light	1	0	0	A little	0	100	1.65	36.7309	2	0	0
631	2020-06-05 13:17:48	Woman	2	58	Graduate	4	40	1	Yes	1	A little	0	3	Between 30 and More than 60 min min	30	More than 6 months	4	Moderate	2	90	0	Sometimes	0	66.4	1.53	28.3652	1	0	0
632	2020-06-05 09:07:53	Woman	2	42	Graduate	4	50	1	Yes	1	A little	0	5	Between 30 and More than 60 min min	30	More than 6 months	4	Vigorous	3	150	1	Frequently	1	52	1.56	21.3675	0	0	0
633	2020-06-05 10:01:57	Woman	2	42	Undergraduate	3	49	1	Yes	1	A lot	1	1	None/Less than 30 min	0	Between 1 and 3 months	2	Light	1	0	0	No	0	70	1.6	27.3438	1	0	0
634	2020-05-05 15:29:26	Woman	2	36	Undergraduate	3	51	1	Yes	1	A little	0	5	Between 30 and More than 60 min min	30	More than 6 months	4	Vigorous	3	150	1	Frequently	1	64	1.7	22.1453	0	1	0
635	2020-05-05 16:53:50	Woman	2	30	Graduate	4	60	1	Yes	1	A lot	1	5	More than 60 min	60	More than 6 months	4	Moderate	2	300	1	No	0	85	1.64	31.6032	2	0	0
636	2020-06-05 20:04:20	Man	1	29	Graduate	4	45	1	Yes	1	A little	0	4	More than 60 min	60	More than 6 months	4	Vigorous	3	240	1	No	0	106	1.9	29.3629	1	0	0
637	2020-05-05 16:57:43	Man	1	28	Undergraduate	3		#NULL!	Yes	1	I do not exercise		0	None/Less than 30 min	0	I am not exercising	0	I am not exercising	0	0	0	Frequently	1	75	1.71	25.6489	1	1	0
638	2020-05-05 22:25:45	Woman	2	27	Graduate	4	50	1	Yes	1	A lot	1	3	Between 30 and More than 60 min min	30	More than 6 months	4	Vigorous	3	90	0	Always	1	64	1.6	25	1	1	1
639	2020-09-05 11:44:14	Man	1	55	Graduate	4	60	1	Yes	1	A lot	1	5	Between 30 and More than 60 min min	30	More than 6 months	4	Moderate	2	150	1	No	0	85	1.8	26.2346	1	0	0
640	2020-06-05 16:41:00	Man	1	29	Graduate	4	47	1	Yes	1	A little	0	5	Between 30 and More than 60 min min	30	Between 1 and 3 months	2	Vigorous	3	150	1	A little	0	93	1.76	30.0232	2	1	0
641	2020-07-05 07:40:46	Man	1	35	Undergraduate	3	40	1	Yes	1	None	0	6	More than 60 min	60	More than 6 months	4	Vigorous	3	360	1	No	0	80	1.81	24.4193	0	0	0
642	2020-07-05 09:51:45	Man	1	22	Undergraduate	3	50	1	Yes	1	A lot	1	2	None/Less than 30 min	0	Between 1 and 3 months	2	Light	1	0	0	A little	0	75	1.77	23.9395	0	0	0
643	2020-05-05 21:58:16	Woman	2	37	Undergraduate	3	46	1	Yes	1	A little	0	3	Between 30 and More than 60 min min	30	More than 6 months	4	Moderate	2	90	0	A little	0	56	1.65	20.5693	0	0	0
644	2020-05-05 13:58:35	Man	1	57	Graduate	4	50	1	Yes	1	A lot	1	5	Between 30 and More than 60 min min	30	More than 6 months	4	Moderate	2	150	1	Frequently	1	84	1.7	29.0657	1	0	0
645	2020-07-05 09:11:12	Woman	2	39	Undergraduate	3	52	1	Yes	1	A lot	1	3	Between 30 and More than 60 min min	30	More than 6 months	4	Moderate	2	90	0	Frequently	1	97	1.7	33.564	2	1	0
646	2020-06-05 17:38:36	Woman	2	32	Undergraduate	3	42	1	Yes	1	A lot	1	0	None/Less than 30 min	0	I am not exercising	0	I am not exercising	0	0	0	A little	0	68	1.63	25.5937	1	0	0
647	2020-05-05 17:54:48	Woman	2	21	Undergraduate	3	40	1	No	0	A lot	1	0	None/Less than 30 min	0	I am not exercising	0	Light	1	0	0	Frequently	1	60	1.68	21.2585	0	1	0
648	2020-05-05 22:19:57	Man	1	51	Graduate	4	47	1	Yes	1	A lot	1	5	More than 60 min	60	More than 6 months	4	Moderate	2	300	1	A little	0	70	1.71	23.939	0	0	0
649	2020-05-05 13:53:04	Man	1	42	Graduate	4	60	1	Yes	1	A little	0	0	None/Less than 30 min	0	Between 1 and 3 months	2	Moderate	2	0	0	A little	0	88	1.72	29.7458	1	0	0
650	2020-05-05 19:35:03	Woman	2	41	Undergraduate	3	28	1	Yes	1	A lot	1	3	More than 60 min	60	Less than a month	1	Moderate	2	180	1	A little	0	71	1.68	25.1559	1	0	0
651	2020-06-05 09:33:21	Man	1	40	Graduate	4	49	1	Yes	1	A lot	1	0	None/Less than 30 min	0	I am not exercising	0	I am not exercising	0	0	0	No	0	118	1.82	35.6237	2	0	0
652	2020-05-05 20:31:39	Woman	2	36	Graduate	4		#NULL!	Yes	1	A lot	1	5	Between 30 and More than 60 min min	30	More than 6 months	4	Vigorous	3	150	1	A little	0	69	1.68	24.4473	0	1	0
653	2020-06-05 07:36:40	Man	1	57	Graduate	4	50	1	Yes	1	A little	0	7	Between 30 and More than 60 min min	30	More than 6 months	4	Vigorous	3	210	1	Frequently	1	73	1.76	23.5666	0	0	0
654	2020-06-05 17:04:55	Man	1	39	High School	2	45	1	Yes	1	A lot	1	4	More than 60 min	60	BEtween 3 and 6 months	3	Vigorous	3	240	1	Frequently	1	100	1.77	31.9193	2	0	0
655	2020-06-05 16:15:06	Woman	2	34	Graduate	4	53	1	Yes	1	A little	0	0	None/Less than 30 min	0	I am not exercising	0	I am not exercising	0	0	0	A little	0	60	1.62	22.8624	0	1	0
656	2020-08-05 01:03:43	Woman	2	26	Undergraduate	3	40	1	No	0	A little	0	4	None/Less than 30 min	0	Less than a month	1	Moderate	2	0	0	Frequently	1	75	1.65	27.5482	1	1	1
657	2020-05-05 17:55:02	Woman	2	24	Graduate	4	50	1	No	0	A little	0	2	Between 30 and More than 60 min min	30	Less than a month	1	Light	1	0	0	No	0	49	1.61	18.9036	0	0	0
658	2020-07-05 12:21:30	Man	1	24	Undergraduate	3	50	1	Yes	1	A little	0	7	None/Less than 30 min	0	More than 6 months	4	Moderate	2	0	0	No	0	90	1.68	31.8878	2	1	1
659	2020-06-05 08:50:40	Man	1	58	Undergraduate	3	59	1	Yes	1	A little	0	3	Between 30 and More than 60 min min	30	More than 6 months	4	Moderate	2	90	0	A little	0	86	1.7	29.7578	1	0	0
660	2020-06-05 08:04:50	Woman	2	46	Graduate	4	48	1	Yes	1	A little	0	4	Between 30 and More than 60 min min	30	More than 6 months	4	Vigorous	3	120	0	A little	0	70	1.63	26.3465	1	0	0
661	2020-05-05 23:46:40	Woman	2	37	Graduate	4	45	1	No	0	A lot	1	6	Between 30 and More than 60 min min	30	Between 1 and 3 months	2	Vigorous	3	180	1	Frequently	1	59	1.53	25.204	1	0	0
662	2020-06-05 10:39:00	Woman	2	34	Graduate	4	50	1	No	0	A lot	1	3	None/Less than 30 min	0	Between 1 and 3 months	2	Moderate	2	0	0	Sometimes	0	53	1.53	22.6409	0	0	0
663	2020-09-05 10:57:59	Man	1	67	Undergraduate	3	35	1	Yes	1	A lot	1	3	Between 30 and More than 60 min min	30	More than 6 months	4	Moderate	2	90	0	No	0	110	1.82	33.2086	2	0	0
664	2020-05-05 17:55:07	Man	1	65	Undergraduate	3	40	1	Yes	1	A lot	1	7	More than 60 min	60	Between 1 and 3 months	2	Moderate	2	420	1	A little	0	100	1.8	30.8642	2	1	0
665	2020-05-05 22:06:09	Woman	2	53	Graduate	4	50	1	Yes	1	A lot	1	3	Between 30 and More than 60 min min	30	Less than a month	1	Moderate	2	90	0	A little	0	76	1.75	24.8163	0	1	0
666	2020-05-05 19:25:50	Woman	2	46	Undergraduate	3	60	1	No	0	A lot	1	3	Between 30 and More than 60 min min	30	Less than a month	1	Moderate	2	90	0	Frequently	1	68	1.75	22.2041	0	0	0
667	2020-06-05 16:51:13	Woman	2	41	Graduate	4	46	1	Yes	1	A lot	1	7	None/Less than 30 min	0	Between 1 and 3 months	2	Light	1	0	0	Frequently	1	70	1.75	22.8571	0	1	1
668	2020-05-05 17:52:13	Woman	2	33	Undergraduate	3	60	1	Yes	1	A lot	1	4	Between 30 and More than 60 min min	30	More than 6 months	4	Vigorous	3	120	0	No	0	68	1.6	26.5625	1	0	0
669	2020-05-05 16:47:11	Woman	2	24	Undergraduate	3	0	0	Yes	1	None	0	7	More than 60 min	60	More than 6 months	4	Vigorous	3	420	1	Sometimes	0	59	1.61	22.7615	0	0	0
670	2020-05-05 19:40:21	Man	1	22	Undergraduate	3	51	1	No	0	I do not exercise		0	None/Less than 30 min	0	I am not exercising	0	I am not exercising	0	0	0	Always	1	115	1.75	37.551	2	1	1
671	2020-05-05 19:46:03	Man	1	21	High School	2	60	1	Yes	1	A lot	1	4	None/Less than 30 min	0	Between 1 and 3 months	2	Moderate	2	0	0	No	0	54	1.65	19.8347	0	0	0
673	2020-09-05 22:32:24	Man	1	45	Graduate	4	40	1	Yes	1	A lot	1	1	Between 30 and More than 60 min min	30	More than 6 months	4	Light	1	0	0	A little	0	84	1.77	26.8122	1	1	0
674	2020-07-05 10:59:05	Man	1	21	High School	2	55	1	Yes	1	A lot	1	6	Between 30 and More than 60 min min	30	More than 6 months	4	Vigorous	3	180	1	No	0	76	1.85	22.206	0	0	0
675	2020-07-05 22:06:51	Woman	2	38	Graduate	4	50	1	Yes	1	A lot	1	2	Between 30 and More than 60 min min	30	More than 6 months	4	Moderate	2	60	0	No	0	112	1.56	46.0224	2	0	0
676	2020-07-05 18:32:27	Woman	2	39	Undergraduate	3	60	1	Yes	1	A lot	1	3	Between 30 and More than 60 min min	30	More than 6 months	4	Vigorous	3	90	0	A little	0	63	1.67	22.5896	0	0	0
677	2020-06-05 11:25:27	Man	1	42	Graduate	4	30	1	Yes	1	A lot	1	4	Between 30 and More than 60 min min	30	More than 6 months	4	Moderate	2	120	0	Frequently	1	79	1.77	25.2163	1	0	0
678	2020-07-05 09:56:42	Woman	2	30	Undergraduate	3	52	1	Yes	1	A lot	1	5	Between 30 and More than 60 min min	30	More than 6 months	4	Moderate	2	150	1	Sometimes	0	61	1.6	23.8281	0	0	0
679	2020-06-05 14:48:33	Woman	2	35	Undergraduate	3	38	1	Yes	1	I do not exercise		0	None/Less than 30 min	0	I am not exercising	0	I am not exercising	0	0	0	A little	0	98	1.83	29.2633	1	0	0
680	2020-09-05 15:29:12	Man	1	50	Undergraduate	3	10	0	Yes	1	A lot	1	2	More than 60 min	60	More than 6 months	4	Vigorous	3	120	0	No	0	90	1.72	30.4218	2	0	0
681	2020-06-05 10:20:07	Man	1	80	Undergraduate	3	50	1	Yes	1	A lot	1	3	Between 30 and More than 60 min min	30	Between 1 and 3 months	2	Moderate	2	90	0	Sometimes	0	75	1.67	26.8923	1	0	0
682	2020-06-05 18:20:55	Woman	2	38	Graduate	4	51	1	Yes	1	A lot	1	5	Between 30 and More than 60 min min	30	More than 6 months	4	Vigorous	3	150	1	Frequently	1	67	1.69	23.4586	0	1	0
683	2020-05-05 21:55:16	Man	1	32	Undergraduate	3	45	1	Yes	1	A lot	1	0	None/Less than 30 min	0	I am not exercising	0	I am not exercising	0	0	0	Always	1	93	1.75	30.3673	2	1	1
684	2020-06-05 00:34:08	Man	1	27	Graduate	4	50	1	Yes	1	A lot	1	0	None/Less than 30 min	0	I am not exercising	0	I am not exercising	0	0	0	Always	1	84	1.63	31.6158	2	1	1
685	2020-06-05 15:44:42	Woman	2	24	High School	2	45	1	Yes	1	I do not exercise		0	None/Less than 30 min	0	I am not exercising	0	I am not exercising	0	0	0	Always	1	55	1.59	21.7555	0	1	0
687	2020-05-05 18:56:54	Man	1	57	Graduate	4	40	1	Yes	1	A lot	1	3	None/Less than 30 min	0	Less than a month	1	Light	1	0	0	No	0	98	1.9	27.1468	1	0	0
688	2020-06-05 10:57:19	Woman	2	35	Graduate	4	52	1	Yes	1	A lot	1	5	Between 30 and More than 60 min min	30	More than 6 months	4	Moderate	2	150	1	Frequently	1	67	1.7	23.1834	0	0	0
689	2020-07-05 17:25:49	Man	1	34	Undergraduate	3	55	1	Yes	1	A lot	1	2	None/Less than 30 min	0	Less than a month	1	Moderate	2	0	0	Always	1	67	1.75	21.8776	0	1	1
690	2020-05-05 18:00:05	Woman	2	32	Undergraduate	3	52	1	Yes	1	A little	0	4	Between 30 and More than 60 min min	30	More than 6 months	4	Vigorous	3	120	0	Sometimes	0	56	1.55	23.3091	0	0	0
691	2020-06-05 15:12:15	Man	1	43	Graduate	4	42	1	Yes	1	A lot	1	0	None/Less than 30 min	0	I am not exercising	0	I am not exercising	0	0	0	A little	0	98	1.75	32	2	0	0
692	2020-06-05 06:14:17	Woman	2	42	Undergraduate	3	40	1	Yes	1	A little	0	4	Between 30 and More than 60 min min	30	More than 6 months	4	Vigorous	3	120	0	A little	0	63	1.75	20.5714	0	0	0
693	2020-06-05 15:22:33	Woman	2	29	Graduate	4	50	1	Yes	1	A lot	1	3	None/Less than 30 min	0	Less than a month	1	Moderate	2	0	0	Always	1	68	1.53	29.0487	1	1	1
694	2020-07-05 15:59:44	Woman	2	29	Undergraduate	3	50	1	Yes	1	A little	0	5	Between 30 and More than 60 min min	30	More than 6 months	4	Moderate	2	150	1	Sometimes	0	65	1.67	23.3067	0	0	0
695	2020-09-05 13:49:37	Woman	2	23	Undergraduate	3	15	0	Yes	1	A lot	1	0	None/Less than 30 min	0	I am not exercising	0	I am not exercising	0	0	0	Sometimes	0	80	1.67	28.6851	1	1	0
696	2020-05-05 14:35:31	Man	1	62	Graduate	4	50	1	Yes	1	A little	0	5	Between 30 and More than 60 min min	30	More than 6 months	4	Moderate	2	150	1	Sometimes	0	77	1.71	26.3329	1	0	0
697	2020-06-05 09:07:10	Man	1	40	Undergraduate	3	50	1	Yes	1	A little	0	5	Between 30 and More than 60 min min	30	Between 1 and 3 months	2	Vigorous	3	150	1	No	0	95	1.7	32.872	2	0	0
698	2020-06-05 03:06:16	Man	1	34	Undergraduate	3	42	1	Yes	1	A little	0	4	Between 30 and More than 60 min min	30	More than 6 months	4	Vigorous	3	120	0	A little	0	100	1.9	27.7008	1	1	0
699	2020-05-05 22:24:15	Man	1	77	High School	2	52	1	Yes	1	A lot	1	3	Between 30 and More than 60 min min	30	Less than a month	1	Light	1	0	0	A little	0	67	1.7	23.1834	0	0	0
700	2020-06-05 15:29:12	Man	1	31	Undergraduate	3	20	1	Yes	1	A lot	1	4	Between 30 and More than 60 min min	30	BEtween 3 and 6 months	3	Moderate	2	120	0	A little	0	80	1.71	27.3588	1	0	0
701	2020-06-05 21:27:22	Woman	2	29	Graduate	4	0	0	Yes	1	A lot	1	3	Between 30 and More than 60 min min	30	More than 6 months	4	Vigorous	3	90	0	No	0	53	1.58	21.2306	0	1	0
702	2020-08-05 17:06:00	Woman	2	22	Undergraduate	3	60	1	Yes	1	A little	0	5	Between 30 and More than 60 min min	30	More than 6 months	4	Light	1	0	0	Frequently	1	58	1.6	22.6562	0	1	0
703	2020-05-05 21:18:24	Man	1	52	High School	2	0	0	No	0	I do not exercise		5	None/Less than 30 min	0	I am not exercising	0	I am not exercising	1	0	0	No	0	105	1.8	32.4074	2	0	0
704	2020-07-05 17:31:22	Man	1	43	Graduate	4	0	0	Yes	1	A little	0	2	Between 30 and More than 60 min min	30	Between 1 and 3 months	2	Moderate	2	60	0	A little	0	70	1.73	23.3887	0	0	0
705	2020-06-05 10:25:10	Woman	2	34	Graduate	4	45	1	Yes	1	A lot	1	1	Between 30 and More than 60 min min	30	More than 6 months	4	Moderate	2	30	0	A little	0	60	1.7	20.7612	0	0	0
706	2020-08-05 19:24:18	Woman	2	30	Undergraduate	3	48	1	Yes	1	A lot	1	6	Between 30 and More than 60 min min	30	More than 6 months	4	Vigorous	3	180	1	Frequently	1	67	1.68	23.7387	0	0	0
707	2020-06-05 18:48:09	Woman	2	25	Graduate	4	0	0	Yes	1	A lot	1	2	None/Less than 30 min	0	Less than a month	1	Vigorous	3	0	0	Frequently	1	62	1.61	23.9188	0	1	1
708	2020-06-05 16:53:13	Woman	2	34	Graduate	4	50	1	Yes	1	A lot	1	4	Between 30 and More than 60 min min	30	Between 1 and 3 months	2	Moderate	2	120	0	No	0	62	1.72	20.9573	0	0	0
709	2020-07-05 10:11:00	Woman	2	29	Undergraduate	3	55	1	No	0	A lot	1	6	Between 30 and More than 60 min min	30	Between 1 and 3 months	2	Vigorous	3	180	1	A little	0	55	1.69	19.257	0	0	0
710	2020-07-05 18:16:31	Woman	2	26	Undergraduate	3	50	1	Yes	1	A lot	1	4	Between 30 and More than 60 min min	30	Between 1 and 3 months	2	Moderate	2	120	0	No	0	63	1.65	23.1405	0	0	0
711	2020-05-05 23:08:07	Man	1	25	Undergraduate	3		#NULL!	Yes	1	A little	0	7	Between 30 and More than 60 min min	30	BEtween 3 and 6 months	3	Moderate	2	210	1	No	0	73	1.64	27.1416	1	0	0
712	2020-07-05 18:10:28	Woman	2	20	Undergraduate	3	60	1	Yes	1	A little	0	3	More than 60 min	60	More than 6 months	4	Moderate	2	180	1	A little	0	52	1.6	20.3125	0	0	0
713	2020-05-05 16:47:07	Woman	2	45	Undergraduate	3	54	1	Yes	1	A lot	1	2	Between 30 and More than 60 min min	30	More than 6 months	4	Vigorous	3	60	0	No	0	58	1.5	25.7778	1	1	0
714	2020-10-05 06:23:50	Woman	2	32	Graduate	4	65	1	No	0	A lot	1	7	None/Less than 30 min	0	I am not exercising	0	Moderate	2	0	0	No	0	69	1.7	23.8754	0	0	0
715	2020-09-05 14:32:37	Woman	2	25	Undergraduate	3	50	1	Yes	1	A little	0	7	Between 30 and More than 60 min min	30	More than 6 months	4	Vigorous	3	210	1	A little	0	63	1.64	23.4236	0	1	1
717	2020-09-05 10:48:15	Man	1	64	Graduate	4	0	0	Yes	1	A little	0	4	Between 30 and More than 60 min min	30	More than 6 months	4	Moderate	2	120	0	No	0	83	1.8	25.6173	1	0	0
718	2020-06-05 08:49:50	Woman	2	47	Undergraduate	3	51	1	Yes	1	A lot	1	0	None/Less than 30 min	0	I am not exercising	0	I am not exercising	0	0	0	No	0	90	1.6	35.1562	2	0	0
719	2020-09-05 10:42:55	Man	1	42	Undergraduate	3	45	1	Yes	1	A little	0	0	None/Less than 30 min	0	More than 6 months	4	Moderate	2	0	0	Always	1	98	1.77	31.2809	2	0	0
720	2020-06-05 18:41:20	Woman	2	27	Graduate	4	40	1	Yes	1	A lot	1	3	Between 30 and More than 60 min min	30	More than 6 months	4	Moderate	2	90	0	A little	0	77.2	1.65	28.3563	1	1	0
721	2020-06-05 16:44:27	Man	1	54	Graduate	4	40	1	No	0	A little	0	0	None/Less than 30 min	0	I am not exercising	0	I am not exercising	0	0	0	Sometimes	0	107	1.79	33.3947	2	1	0
722	2020-06-05 14:30:00	Woman	2	25	Graduate	4	56	1	Yes	1	A lot	1	2	None/Less than 30 min	0	Less than a month	1	Moderate	2	0	0	Always	1	58	1.55	24.1415	0	1	1
723	2020-09-05 12:38:00	Man	1	25	Undergraduate	3	55	1	Yes	1	A little	0	6	More than 60 min	60	More than 6 months	4	Vigorous	3	360	1	No	0	68	1.7	23.5294	0	0	0
724	2020-06-05 16:24:51	Woman	2	50	Graduate	4	43	1	Yes	1	A lot	1	4	Between 30 and More than 60 min min	30	More than 6 months	4	Moderate	2	120	0	Sometimes	0	71	1.67	25.4581	1	1	0
725	2020-05-05 22:38:19	Man	1	69	Graduate	4	50	1	Yes	1	A little	0	3	Between 30 and More than 60 min min	30	More than 6 months	4	Moderate	2	90	0	No	0	94	1.8	29.0123	1	0	0
726	2020-09-05 14:29:43	Man	1	69	Undergraduate	3	52	1	Yes	1	A lot	1	6	None/Less than 30 min	0	Between 1 and 3 months	2	Moderate	2	0	0	No	0	105	1.79	32.7705	2	0	0
727	2020-05-05 21:32:37	Woman	2	22	Undergraduate	3	50	1	Yes	1	A lot	1	2	Between 30 and More than 60 min min	30	More than 6 months	4	Vigorous	3	60	0	Frequently	1	68	1.6	26.5625	1	1	1
728	2020-06-05 17:08:50	Woman	2	38	Undergraduate	3	40	1	Yes	1	A lot	1	6	More than 60 min	60	Between 1 and 3 months	2	Moderate	2	360	1	Always	1	80	1.69	28.0102	1	1	1
729	2020-09-05 12:46:23	Man	1	57	Graduate	4	45	1	Yes	1	A little	0	6	More than 60 min	60	More than 6 months	4	Vigorous	3	360	1	No	0	92	1.82	27.7744	1	0	0
730	2020-06-05 11:57:16	Woman	2	32	Undergraduate	3		#NULL!	Yes	1	A little	0	3	Between 30 and More than 60 min min	30	More than 6 months	4	Vigorous	3	90	0	A little	0	56	1.66	20.3223	0	0	0
731	2020-07-05 10:42:53	Man	1	29	Undergraduate	3	7	0	Yes	1	A lot	1	3	More than 60 min	60	More than 6 months	4	Vigorous	3	180	1	Sometimes	0	80	1.79	24.968	0	0	0
732	2020-05-05 16:19:57	Man	1	29	Undergraduate	3	50	1	Yes	1	A lot	1	6	Between 30 and More than 60 min min	30	More than 6 months	4	Vigorous	3	180	1	No	0	86	1.8	26.5432	1	0	0
733	2020-05-05 19:38:02	Man	1	48	Graduate	4	45	1	Yes	1	A lot	1	1	Between 30 and More than 60 min min	30	Between 1 and 3 months	2	Moderate	2	30	0	Sometimes	0	73	1.7	25.2595	1	0	0
734	2020-06-05 17:37:38	Woman	2	64	Undergraduate	3	40	1	Yes	1	A lot	1	3	Between 30 and More than 60 min min	30	Less than a month	1	Moderate	2	90	0	No	0	60	1.63	22.5827	0	0	0
735	2020-07-05 05:11:41	Woman	2	50	High School	2	60	1	Yes	1	A lot	1	0	None/Less than 30 min	0	More than 6 months	4	Moderate	2	0	0	No	0	80	1.6	31.25	2	0	0
736	2020-07-05 21:23:11	Man	1	37	High School	2	10	0	Yes	1	None	0	6	More than 60 min	60	More than 6 months	4	Vigorous	3	360	1	A little	0	86	1.77	27.4506	1	0	0
737	2020-05-05 15:04:31	Man	1	35	Graduate	4	50	1	Yes	1	A lot	1	3	Between 30 and More than 60 min min	30	Between 1 and 3 months	2	Vigorous	3	90	0	No	0	87	1.88	24.6152	0	0	0
738	2020-06-05 10:19:12	Man	1	31	Graduate	4	45	1	Yes	1	A little	0	5	More than 60 min	60	More than 6 months	4	Vigorous	3	300	1	A little	0	63	1.68	22.3214	0	0	0
739	2020-07-05 18:44:14	Man	1	64	Graduate	4	0	0	Yes	1	A little	0	5	Between 30 and More than 60 min min	30	More than 6 months	4	Moderate	2	150	1	A little	0	77	1.78	24.3025	0	0	0
740	2020-05-05 16:07:28	Man	1	65	Undergraduate	3	30	1	Yes	1	A little	0	5	Between 30 and More than 60 min min	30	BEtween 3 and 6 months	3	Moderate	2	150	1	Frequently	1	122	1.9	33.795	2	1	0
741	2020-06-05 10:23:05	Man	1	38	Graduate	4		#NULL!	Yes	1	A lot	1	4	None/Less than 30 min	0	Less than a month	1	Moderate	2	0	0	Frequently	1	90	1.76	29.0548	1	1	1
742	2020-04-05 23:16:13	Woman	2	31	Undergraduate	3	50	1	Yes	1	A lot	1	5	Between 30 and More than 60 min min	30	More than 6 months	4	Vigorous	3	150	1	Frequently	1	64	1.59	25.3155	1	0	0
743	2020-06-05 21:24:35	Woman	2	23	Undergraduate	3	50	1	Yes	1	A little	0	2	None/Less than 30 min	0	More than 6 months	4	Moderate	2	0	0	A little	0	56	1.65	20.5693	0	1	1
744	2020-05-05 17:58:01	Woman	2	21	Undergraduate	3	60	1	Yes	1	A lot	1	7	Between 30 and More than 60 min min	30	BEtween 3 and 6 months	3	Vigorous	3	210	1	No	0	57	1.67	20.4382	0	0	0
745	2020-07-05 21:44:44	Man	1	21	Undergraduate	3	40	1	Yes	1	A lot	1	1	Between 30 and More than 60 min min	30	More than 6 months	4	Moderate	2	30	0	No	0	55	1.75	17.9592	0	0	0
746	2020-05-05 20:16:44	Woman	2	51	Graduate	4	60	1	Yes	1	A lot	1	4	More than 60 min	60	Between 1 and 3 months	2	Moderate	2	240	1	No	0	62	1.57	25.1532	1	0	0
747	2020-06-05 21:12:18	Man	1	64	Undergraduate	3	60	1	Yes	1	A lot	1	7	Between 30 and More than 60 min min	30	Between 1 and 3 months	2	Moderate	2	210	1	A little	0	77	1.77	24.5779	0	0	0
748	2020-05-05 21:36:12	Man	1	41	Undergraduate	3	45	1	Yes	1	A lot	1	5	Between 30 and More than 60 min min	30	More than 6 months	4	Moderate	2	150	1	No	0	76	1.62	28.959	1	0	0
749	2020-06-05 09:21:49	Woman	2	40	Graduate	4	42	1	Yes	1	A lot	1	3	Between 30 and More than 60 min min	30	Less than a month	1	Moderate	2	90	0	No	0	83	1.67	29.7608	1	1	1
750	2020-05-05 22:10:17	Woman	2	29	Graduate	4	50	1	Yes	1	A little	0	3	Between 30 and More than 60 min min	30	BEtween 3 and 6 months	3	Vigorous	3	90	0	Sometimes	0	82	1.73	27.3982	1	0	0
751	2020-06-05 19:12:12	Woman	2	29	Undergraduate	3	52	1	No	0	A lot	1	4	Between 30 and More than 60 min min	30	Between 1 and 3 months	2	Moderate	2	120	0	A little	0	65	1.63	24.4646	0	0	0
752	2020-09-05 12:37:13	Man	1	21	Undergraduate	3	70	1	Yes	1	A lot	1	4	More than 60 min	60	Between 1 and 3 months	2	Moderate	2	240	1	No	0	89	1.8	27.4691	1	0	0
753	2020-06-05 08:41:28	Woman	2	64	Undergraduate	3	60	1	Yes	1	A little	0	3	Between 30 and More than 60 min min	30	More than 6 months	4	Moderate	2	90	0	No	0	68	1.59	26.8977	1	0	0
754	2020-06-05 22:53:30	Man	1	46	Graduate	4	40	1	Yes	1	A little	0	5	Between 30 and More than 60 min min	30	More than 6 months	4	Vigorous	3	150	1	Frequently	1	85	1.71	29.0688	1	0	0
755	2020-06-05 16:27:16	Woman	2	21	Undergraduate	3	55	1	Yes	1	A little	0	7	More than 60 min	60	More than 6 months	4	Vigorous	3	420	1	No	0	71	1.65	26.079	1	0	0
756	2020-05-05 21:27:08	Woman	2	71	Undergraduate	3	50	1	Yes	1	A little	0	4	Between 30 and More than 60 min min	30	Between 1 and 3 months	2	Light	1	0	0	No	0	53	1.58	21.2306	0	0	0
757	2020-06-05 19:46:32	Man	1	55	Undergraduate	3	40	1	Yes	1	A lot	1	3	Between 30 and More than 60 min min	30	More than 6 months	4	Moderate	2	90	0	A little	0	78.6	1.72	26.5684	1	0	0
758	2020-08-05 14:58:32	Man	1	43	Graduate	4	45	1	Yes	1	A lot	1	2	Between 30 and More than 60 min min	30	More than 6 months	4	Moderate	2	60	0	Sometimes	0	96	1.86	27.7489	1	0	0
759	2020-06-05 13:08:01	Woman	2	25	Undergraduate	3	45	1	Yes	1	A lot	1	2	Between 30 and More than 60 min min	30	More than 6 months	4	Moderate	2	60	0	Always	1	75	1.66	27.2173	1	1	1
760	2020-06-05 10:36:24	Woman	2	60	Graduate	4	60	1	Yes	1	A lot	1	0	None/Less than 30 min	0	More than 6 months	4	Moderate	2	0	0	Sometimes	0	61.1	1.62	23.2815	0	0	0
761	2020-05-05 18:33:40	Woman	2	48	Undergraduate	3		#NULL!	Yes	1	A lot	1	4	Between 30 and More than 60 min min	30	More than 6 months	4	Vigorous	3	120	0	Sometimes	0	60	1.58	24.0346	0	0	0
762	2020-05-05 15:22:38	Woman	2	32	Graduate	4	60	1	Yes	1	A lot	1	0	None/Less than 30 min	0	I am not exercising	0	Light	1	0	0	No	0	50	1.53	21.3593	0	0	0
763	2020-05-05 19:29:40	Woman	2	19	Undergraduate	3	56	1	Yes	1	A lot	1	4	None/Less than 30 min	0	Between 1 and 3 months	2	Moderate	2	0	0	A little	0	56	1.73	18.7109	0	1	0
764	2020-06-05 23:57:58	Woman	2	50	High School	2	55	1	No	0	A little	0	2	Between 30 and More than 60 min min	30	Between 1 and 3 months	2	Moderate	2	60	0	Always	1	52	1.55	21.6441	0	0	0
765	2020-06-05 20:56:13	Woman	2	36	Graduate	4	45	1	Yes	1	A lot	1	3	None/Less than 30 min	0	Between 1 and 3 months	2	Moderate	2	0	0	Always	1	67	1.6	26.1719	1	1	0
766	2020-06-05 17:33:45	Woman	2	33	Graduate	4	54	1	Yes	1	A lot	1	3	Between 30 and More than 60 min min	30	Between 1 and 3 months	2	Vigorous	3	90	0	Frequently	1	62	1.7	21.4533	0	0	0
767	2020-07-05 15:56:00	Man	1	42	Graduate	4	45	1	Yes	1	A lot	1	3	None/Less than 30 min	0	Between 1 and 3 months	2	Light	1	0	0	Always	1	120	1.8	37.037	2	1	1
768	2020-05-05 23:34:44	Woman	2	32	Graduate	4	40	1	Yes	1	A lot	1	6	Between 30 and More than 60 min min	30	More than 6 months	4	Vigorous	3	180	1	No	0	66	1.64	24.539	0	0	0
769	2020-05-05 19:33:42	Woman	2	39	Graduate	4	50	1	Yes	1	A little	0	4	Between 30 and More than 60 min min	30	More than 6 months	4	Moderate	2	120	0	A little	0	57.6	1.59	22.7839	0	0	0
770	2020-07-05 13:37:52	Man	1	34	Graduate	4	21	1	No	0	I do not exercise		0	None/Less than 30 min	0	I am not exercising	0	I am not exercising	0	0	0	No	0	84	1.79	26.2164	1	0	0
771	2020-07-05 15:04:05	Woman	2	33	Undergraduate	3	40	1	Yes	1	A lot	1	3	Between 30 and More than 60 min min	30	More than 6 months	4	Vigorous	3	90	0	Sometimes	0	54	1.64	20.0773	0	0	0
772	2020-07-05 07:14:59	Man	1	32	Graduate	4	50	1	No	0	None	0	5	None/Less than 30 min	0	Between 1 and 3 months	2	Vigorous	3	0	0	No	0	110	1.83	32.8466	2	1	0
773	2020-06-05 23:51:29	Man	1	56	Undergraduate	3	50	1	No	0	I do not exercise		0	None/Less than 30 min	0	I am not exercising	0	I am not exercising	0	0	0	No	0	90	1.71	30.7787	2	0	0
774	2020-05-05 19:20:07	Man	1	49	Undergraduate	3	40	1	Yes	1	A little	0	6	Between 30 and More than 60 min min	30	More than 6 months	4	Vigorous	3	180	1	A little	0	80	1.77	25.5354	1	0	0
775	2020-07-05 08:15:41	Woman	2	39	Undergraduate	3	30	1	Yes	1	A lot	1	4	Between 30 and More than 60 min min	30	More than 6 months	4	Vigorous	3	120	0	Frequently	1	97	1.68	34.3679	2	1	0
776	2020-06-05 21:15:05	Woman	2	31	Graduate	4	40	1	No	0	I do not exercise		0	None/Less than 30 min	0	I am not exercising	0	I am not exercising	0	0	0	No	0	59	1.65	21.6713	0	0	0
777	2020-05-05 19:03:08	Woman	2	61	High School	2	40	1	No	0	I do not exercise		0	None/Less than 30 min	0	I am not exercising	0	I am not exercising	0	0	0	Sometimes	0	89	1.53	38.0196	2	0	0
778	2020-06-05 13:57:26	Woman	2	39	Undergraduate	3	49	1	No	0	A lot	1	5	Between 30 and More than 60 min min	30	Less than a month	1	Moderate	2	150	1	Frequently	1	82	1.74	27.0842	1	1	1
779	2020-07-05 23:36:49	Man	1	38	Graduate	4	50	1	Yes	1	A little	0	2	None/Less than 30 min	0	BEtween 3 and 6 months	3	Light	1	0	0	A little	0	85	1.81	25.9455	1	0	0
780	2020-08-05 20:58:29	Woman	2	36	Graduate	4	50	1	Yes	1	A lot	1	5	More than 60 min	60	BEtween 3 and 6 months	3	Moderate	2	300	1	Frequently	1	98	1.64	36.4366	2	1	1
781	2020-09-05 15:56:05	Woman	2	35	Graduate	4	50	1	Yes	1	A lot	1	2	More than 60 min	60	More than 6 months	4	Vigorous	3	120	0	A little	0	51	1.6	19.9219	0	0	0
782	2020-07-05 21:40:52	Woman	2	56	Graduate	4	50	1	Yes	1	A lot	1	3	Between 30 and More than 60 min min	30	More than 6 months	4	Moderate	2	90	0	Sometimes	0	52	1.58	20.83	0	0	0
783	2020-06-05 15:36:43	Woman	2	52	Undergraduate	3	49	1	Yes	1	A little	0	5	Between 30 and More than 60 min min	30	More than 6 months	4	Moderate	2	150	1	No	0	74.5	1.7	25.7785	1	0	0
784	2020-07-05 14:38:11	Man	1	39	Undergraduate	3	0	0	Yes	1	A lot	1	7	More than 60 min	60	More than 6 months	4	Vigorous	3	420	1	No	0	75	1.87	21.4476	0	0	0
785	2020-05-05 17:58:48	Man	1	29	Graduate	4	50	1	Yes	1	A lot	1	5	None/Less than 30 min	0	More than 6 months	4	Moderate	2	0	0	Sometimes	0	70	1.78	22.0932	0	1	0
786	2020-05-05 17:03:47	Woman	2	45	Graduate	4	49	1	No	0	I do not exercise		0	None/Less than 30 min	0	I am not exercising	0	I am not exercising	0	0	0	Frequently	1	77	1.56	31.6404	2	1	0
787	2020-07-05 11:14:56	Man	1	56	Graduate	4	55	1	Yes	1	A little	0	3	More than 60 min	60	More than 6 months	4	Light	1	0	0	A little	0	93	1.71	31.8047	2	0	0
788	2020-07-05 22:26:44	Woman	2	50	Undergraduate	3	52	1	Yes	1	A little	0	7	More than 60 min	60	More than 6 months	4	Vigorous	3	420	1	No	0	56	1.63	21.0772	0	0	0
789	2020-05-05 14:18:32	Man	1	42	Graduate	4	60	1	Yes	1	A lot	1	0	None/Less than 30 min	0	I am not exercising	0	I am not exercising	0	0	0	Always	1	100	1.74	33.0295	2	1	0
790	2020-06-05 20:39:47	Man	1	41	Graduate	4	45	1	Yes	1	A lot	1	3	Between 30 and More than 60 min min	30	More than 6 months	4	Vigorous	3	90	0	A little	0	72	1.69	25.2092	1	0	0
791	2020-07-05 14:35:55	Woman	2	32	Graduate	4	50	1	Yes	1	A lot	1	2	None/Less than 30 min	0	Between 1 and 3 months	2	Vigorous	3	0	0	No	0	61	1.67	21.8724	0	0	0
792	2020-05-05 14:32:00	Woman	2	31	Graduate	4	50	1	Yes	1	A lot	1	7	More than 60 min	60	More than 6 months	4	Moderate	2	420	1	Sometimes	0	75	1.59	29.6665	1	1	0
793	2020-05-05 19:10:29	Woman	2	31	Graduate	4	50	1	Yes	1	A lot	1	7	More than 60 min	60	More than 6 months	4	Moderate	2	420	1	Sometimes	0	75	1.59	29.6665	1	1	0
794	2020-06-05 21:11:40	Man	1	29	Graduate	4	40	1	Yes	1	A lot	1	4	Between 30 and More than 60 min min	30	More than 6 months	4	Vigorous	3	120	0	Always	1	68	1.66	24.677	0	1	1
795	2020-06-05 23:00:44	Man	1	23	Undergraduate	3	46	1	Yes	1	A little	0	5	Between 30 and More than 60 min min	30	More than 6 months	4	Moderate	2	150	1	No	0	77	1.76	24.858	0	0	0
796	2020-06-05 18:09:33	Woman	2	31	Graduate	4	49	1	Yes	1	None	0	1	Between 30 and More than 60 min min	30	More than 6 months	4	Moderate	2	30	0	A little	0	55	1.63	20.7008	0	0	0
797	2020-05-05 17:59:14	Woman	2	26	Undergraduate	3	40	1	Yes	1	A lot	1	2	None/Less than 30 min	0	Less than a month	1	Vigorous	3	0	0	Always	1	55	1.65	20.202	0	1	0
798	2020-09-05 10:11:49	Man	1	65	Undergraduate	3	40	1	No	0	I do not exercise		0	None/Less than 30 min	0	I am not exercising	0	I am not exercising	0	0	0	No	0	100	1.8	30.8642	2	0	0
799	2020-06-05 14:08:00	Man	1	36	Graduate	4	52	1	Yes	1	A lot	1	5	More than 60 min	60	More than 6 months	4	Vigorous	3	300	1	No	0	75	1.84	22.1526	0	1	0
800	2020-06-05 15:05:32	Man	1	29	Undergraduate	3	50	1	Yes	1	None	0	3	More than 60 min	60	More than 6 months	4	Vigorous	3	180	1	Always	1	77	1.85	22.4982	0	1	0
801	2020-07-05 22:04:13	Woman	2	23	Undergraduate	3	39	1	Yes	1	A little	0	3	Between 30 and More than 60 min min	30	More than 6 months	4	Vigorous	3	90	0	No	0	58	1.59	22.9421	0	1	0
803	2020-06-05 14:15:57	Man	1	54	Graduate	4	40	1	Yes	1	I do not exercise		0	None/Less than 30 min	0	I am not exercising	0	I am not exercising	0	0	0	Frequently	1	88	1.73	29.4029	1	0	0
804	2020-06-05 23:23:51	Man	1	40	Graduate	4	45	1	Yes	1	A lot	1	0	None/Less than 30 min	0	I am not exercising	0	I am not exercising	0	0	0	Sometimes	0	95	1.7	32.872	2	0	0
805	2020-06-05 19:35:18	Woman	2	27	Undergraduate	3	53	1	Yes	1	A lot	1	3	Between 30 and More than 60 min min	30	Between 1 and 3 months	2	Moderate	2	90	0	A little	0	56	1.67	20.0796	0	1	1
806	2020-05-05 21:46:49	Man	1	68	Undergraduate	3	46	1	Yes	1	A little	0	7	Between 30 and More than 60 min min	30	More than 6 months	4	Moderate	2	210	1	No	0	89	1.7	30.7958	2	0	0
807	2020-06-05 12:50:39	Woman	2	42	Graduate	4	45	1	Yes	1	A lot	1	3	More than 60 min	60	More than 6 months	4	Moderate	2	180	1	No	0	58	1.65	21.3039	0	1	0
808	2020-05-05 15:16:20	Man	1	27	Undergraduate	3	60	1	Yes	1	A lot	1	2	None/Less than 30 min	0	Between 1 and 3 months	2	Moderate	2	0	0	Frequently	1	60	1.63	22.5827	0	1	1
810	2020-06-05 23:36:20	Man	1	44	Graduate	4	45	1	Yes	1	A lot	1	2	More than 60 min	60	More than 6 months	4	Vigorous	3	120	0	No	0	94	1.82	28.3782	1	1	0
811	2020-06-05 09:01:46	Woman	2	39	Undergraduate	3	40	1	Yes	1	I do not exercise		0	None/Less than 30 min	0	I am not exercising	0	I am not exercising	0	0	0	A little	0	69	1.67	24.7409	0	0	0
812	2020-06-05 18:45:45	Man	1	35	Undergraduate	3	3	0	Yes	1	A lot	1	5	More than 60 min	60	More than 6 months	4	Vigorous	3	300	1	No	0	70	1.69	24.5089	0	0	0
813	2020-09-05 11:34:04	Woman	2	31	Undergraduate	3	50	1	Yes	1	A little	0	5	More than 60 min	60	More than 6 months	4	Vigorous	3	300	1	No	0	60	1.55	24.974	0	0	0
814	2020-05-05 22:13:42	Man	1	73	Undergraduate	3	45	1	Yes	1	A lot	1	3	Between 30 and More than 60 min min	30	More than 6 months	4	Light	1	0	0	A little	0	83	1.7	28.7197	1	0	0
815	2020-05-05 14:01:21	Man	1	52	Graduate	4	50	1	Yes	1	A lot	1	2	Between 30 and More than 60 min min	30	More than 6 months	4	Vigorous	3	60	0	Sometimes	0	96	1.83	28.6661	1	0	0
816	2020-07-05 01:39:31	Woman	2	51	High School	2	15	0	Yes	1	A lot	1	0	None/Less than 30 min	0	Between 1 and 3 months	2	Light	1	0	0	Always	1	69.6	1.62	26.5203	1	1	1
817	2020-07-05 14:39:54	Woman	2	51	Graduate	4	50	1	Yes	1	A little	0	4	Between 30 and More than 60 min min	30	More than 6 months	4	Moderate	2	120	0	No	0	69	1.6	26.9531	1	0	0
818	2020-05-05 20:24:43	Woman	2	74	Graduate	4	60	1	No	0	I do not exercise		0	None/Less than 30 min	0	I am not exercising	0	I am not exercising	1	0	0	Frequently	1	72	1.6	28.125	1	0	0
819	2020-06-05 11:20:15	Man	1	70	Graduate	4	40	1	Yes	1	A lot	1	3	Between 30 and More than 60 min min	30	Between 1 and 3 months	2	Moderate	2	90	0	Always	1	85	1.76	27.4406	1	0	0
820	2020-05-05 23:27:41	Man	1	68	Graduate	4	65	1	Yes	1	None	0	5	Between 30 and More than 60 min min	30	More than 6 months	4	Moderate	2	150	1	No	0	89	1.77	28.4082	1	0	0
821	2020-06-05 18:12:11	Woman	2	57	Graduate	4	48	1	Yes	1	A lot	1	4	Between 30 and More than 60 min min	30	Less than a month	1	Moderate	2	120	0	Sometimes	0	60	1.66	21.7738	0	0	0
822	2020-06-05 15:20:57	Man	1	38	Graduate	4	45	1	Yes	1	A little	0	3	Between 30 and More than 60 min min	30	Between 1 and 3 months	2	Moderate	2	90	0	Sometimes	0	86	1.8	26.5432	1	1	0
824	2020-06-05 07:53:06	Man	1	35	Graduate	4	48	1	Yes	1	A lot	1	3	Between 30 and More than 60 min min	30	Between 1 and 3 months	2	Vigorous	3	90	0	Sometimes	0	96	1.92	26.0417	1	0	0
825	2020-06-05 16:32:31	Man	1	32	Graduate	4	50	1	Yes	1	A lot	1	3	Between 30 and More than 60 min min	30	Between 1 and 3 months	2	Moderate	2	90	0	Frequently	1	85	1.76	27.4406	1	0	0
826	2020-06-05 21:28:35	Woman	2	27	Undergraduate	3	45	1	Yes	1	A lot	1	2	Between 30 and More than 60 min min	30	Less than a month	1	Moderate	2	60	0	Sometimes	0	64	1.56	26.2985	1	1	0
827	2020-09-05 13:52:24	Man	1	24	Undergraduate	3	50	1	Yes	1	A little	0	7	More than 60 min	60	Between 1 and 3 months	2	Vigorous	3	420	1	Frequently	1	82	1.85	23.9591	0	1	0
828	2020-07-05 18:05:43	Woman	2	20	Undergraduate	3	30	1	Yes	1	A lot	1	2	Between 30 and More than 60 min min	30	More than 6 months	4	Vigorous	3	60	0	Frequently	1	60	1.6	23.4375	0	0	1
829	2020-05-05 14:41:16	Man	1	59	Undergraduate	3	55	1	Yes	1	A lot	1	6	Between 30 and More than 60 min min	30	Between 1 and 3 months	2	Vigorous	3	180	1	No	0	72	1.77	22.9819	0	0	0
830	2020-06-05 14:24:48	Woman	2	45	Graduate	4	40	1	Yes	1	A lot	1	4	Between 30 and More than 60 min min	30	More than 6 months	4	Moderate	2	120	0	A little	0	71	1.76	22.921	0	0	0
831	2020-07-05 11:49:03	Man	1	44	Graduate	4	30	1	Yes	1	A lot	1	4	None/Less than 30 min	0	Between 1 and 3 months	2	Light	1	0	0	Sometimes	0	88	1.73	29.4029	1	0	0
832	2020-07-05 13:17:11	Woman	2	34	Undergraduate	3	50	1	Yes	1	A little	0	4	Between 30 and More than 60 min min	30	More than 6 months	4	Moderate	2	120	0	No	0	60	1.68	21.2585	0	0	0
833	2020-06-05 20:24:55	Man	1	31	Undergraduate	3	49	1	Yes	1	A lot	1	3	Between 30 and More than 60 min min	30	Between 1 and 3 months	2	Vigorous	3	90	0	No	0	85	1.78	26.8274	1	0	0
834	2020-05-05 16:49:27	Man	1	60	Undergraduate	3		#NULL!	Yes	1	None	0	5	More than 60 min	60	BEtween 3 and 6 months	3	Moderate	2	300	1	A little	0	89	1.78	28.0899	1	0	0
835	2020-09-05 10:45:30	Man	1	47	High School	2	0	0	Yes	1	A little	0	4	More than 60 min	60	More than 6 months	4	Moderate	2	240	1	Sometimes	0	78	1.74	25.763	1	0	0
836	2020-06-05 21:13:52	Woman	2	39	Graduate	4	45	1	Yes	1	A lot	1	4	Between 30 and More than 60 min min	30	More than 6 months	4	Moderate	2	120	0	Frequently	1	43	1.62	16.3847	0	1	0
837	2020-06-05 19:40:39	Woman	2	26	Graduate	4	30	1	Yes	1	A lot	1	5	Between 30 and More than 60 min min	30	More than 6 months	4	Moderate	2	150	1	No	0	88	1.67	31.5537	2	0	0
838	2020-07-05 21:01:30	Woman	2	21	Undergraduate	3	0	0	Yes	1	A little	0	5	Between 30 and More than 60 min min	30	More than 6 months	4	Moderate	2	150	1	A little	0	68	1.64	25.2826	1	0	0
839	2020-07-05 14:39:45	Man	1	42	Graduate	4	35	1	Yes	1	A lot	1	3	Between 30 and More than 60 min min	30	Less than a month	1	Moderate	2	90	0	A little	0	78	1.85	22.7904	0	0	0
840	2020-06-05 10:46:39	Man	1	30	Graduate	4	52	1	No	0	None	0	0	None/Less than 30 min	0	I am not exercising	0	I am not exercising	0	0	0	No	0	78	1.85	22.7904	0	0	0
841	2020-05-05 22:42:46	Woman	2	55	High School	2	45	1	Yes	1	A lot	1	5	Between 30 and More than 60 min min	30	More than 6 months	4	Vigorous	3	150	1	Sometimes	0	48	1.58	19.2277	0	0	0
842	2020-05-05 21:13:19	Man	1	53	Graduate	4	38	1	No	0	A little	0	2	Between 30 and More than 60 min min	30	More than 6 months	4	Light	1	0	0	No	0	105	1.78	33.1398	2	0	0
843	2020-09-05 10:52:26	Woman	2	44	Graduate	4	54	1	No	0	A little	0	1	None/Less than 30 min	0	Between 1 and 3 months	2	Light	1	0	0	A little	0	70	1.62	26.6728	1	0	0
844	2020-06-05 10:30:54	Woman	2	42	Graduate	4	48	1	No	0	A little	0	0	None/Less than 30 min	0	I am not exercising	0	I am not exercising	0	0	0	Sometimes	0	60	1.58	24.0346	0	1	1
845	2020-07-05 13:55:45	Woman	2	26	Graduate	4	60	1	Yes	1	A little	0	3	Between 30 and More than 60 min min	30	More than 6 months	4	Moderate	2	90	0	No	0	59	1.6	23.0469	0	1	1
846	2020-06-05 19:52:26	Man	1	40	Graduate	4	50	1	Yes	1	A lot	1	3	None/Less than 30 min	0	Less than a month	1	Light	1	0	0	A little	0	86	1.8	26.5432	1	0	0
847	2020-06-05 20:42:41	Woman	2	30	Graduate	4	45	1	Yes	1	A lot	1	3	Between 30 and More than 60 min min	30	More than 6 months	4	Moderate	2	90	0	Sometimes	0	56	1.58	22.4323	0	1	0
848	2020-05-05 18:32:04	Woman	2	29	Graduate	4	40	1	Yes	1	A lot	1	0	None/Less than 30 min	0	I am not exercising	0	I am not exercising	0	0	0	Sometimes	0	62	1.62	23.6244	0	0	0
849	2020-05-05 20:11:43	Woman	2	28	Graduate	4	47	1	Yes	1	A lot	1	2	None/Less than 30 min	0	Between 1 and 3 months	2	Moderate	2	0	0	Sometimes	0	51.2	1.57	20.7716	0	0	0
850	2020-06-05 17:18:08	Man	1	28	Graduate	4	45	1	Yes	1	A lot	1	0	None/Less than 30 min	0	BEtween 3 and 6 months	3	Light	1	0	0	A little	0	130	1.9	36.0111	2	0	0
851	2020-09-05 10:22:56	Woman	2	24	Graduate	4	50	1	Yes	1	A lot	1	3	Between 30 and More than 60 min min	30	Between 1 and 3 months	2	Moderate	2	90	0	Always	1	60	1.52	25.9695	1	1	0
852	2020-06-05 16:14:22	Woman	2	57	Graduate	4	45	1	Yes	1	A lot	1	3	Between 30 and More than 60 min min	30	More than 6 months	4	Vigorous	3	90	0	No	0	58	1.58	23.2335	0	0	0
853	2020-07-05 09:39:23	Woman	2	23	Undergraduate	3	60	1	Yes	1	A little	0	4	Between 30 and More than 60 min min	30	More than 6 months	4	Vigorous	3	120	0	No	0	50	1.6	19.5312	0	0	0
854	2020-05-05 19:39:17	Man	1	19	Undergraduate	3	40	1	Yes	1	A little	0	5	None/Less than 30 min	0	Between 1 and 3 months	2	Vigorous	3	0	0	Sometimes	0	72	1.88	20.3712	0	1	1
855	2020-05-05 17:24:06	Woman	2	47	Undergraduate	3	40	1	No	0	I do not exercise		0	None/Less than 30 min	0	I am not exercising	0	I am not exercising	0	0	0	No	0	77.8	1.64	28.9262	1	0	0
856	2020-07-05 14:33:19	Woman	2	45	Undergraduate	3	35	1	Yes	1	A lot	1	4	Between 30 and More than 60 min min	30	More than 6 months	4	Moderate	2	120	0	No	0	54	1.52	23.3726	0	0	0
857	2020-06-05 16:59:22	Woman	2	41	Undergraduate	3	42	1	No	0	None	0	0	None/Less than 30 min	0	I am not exercising	0	I am not exercising	0	0	0	No	0	75	1.58	30.0433	2	0	0
858	2020-06-05 22:56:23	Man	1	31	Graduate	4	75	1	Yes	1	A lot	1	3	Between 30 and More than 60 min min	30	More than 6 months	4	Vigorous	3	90	0	No	0	50	1.65	18.3655	0	1	1
859	2020-07-05 11:44:29	Woman	2	22	Undergraduate	3	44	1	Yes	1	A lot	1	3	Between 30 and More than 60 min min	30	Between 1 and 3 months	2	Moderate	2	90	0	Always	1	58	1.62	22.1003	0	1	1
860	2020-07-05 09:04:45	Woman	2	42	Undergraduate	3	60	1	Yes	1	A lot	1	1	Between 30 and More than 60 min min	30	More than 6 months	4	Moderate	2	30	0	No	0	78	1.67	27.968	1	1	0
861	2020-06-05 18:27:33	Woman	2	34	Graduate	4	37	1	Yes	1	A lot	1	2	Between 30 and More than 60 min min	30	More than 6 months	4	Vigorous	3	60	0	Always	1	68	1.57	27.5873	1	1	1
862	2020-07-05 16:33:06	Man	1	34	Graduate	4	44	1	No	0	A little	0	4	Between 30 and More than 60 min min	30	Less than a month	1	Moderate	2	120	0	Sometimes	0	85	1.86	24.5693	0	0	0
863	2020-06-05 19:48:08	Woman	2	31	Undergraduate	3	45	1	No	0	A lot	1	5	Between 30 and More than 60 min min	30	Between 1 and 3 months	2	Moderate	2	150	1	No	0	53	1.57	21.5019	0	0	0
864	2020-09-05 12:21:44	Man	1	29	High School	2	54	1	Yes	1	A lot	1	1	Between 30 and More than 60 min min	30	Between 1 and 3 months	2	Vigorous	3	30	0	Always	1	70	1.77	22.3435	0	1	1
865	2020-05-05 15:24:33	Man	1	20	Undergraduate	3	45	1	Yes	1	A lot	1	4	Between 30 and More than 60 min min	30	Between 1 and 3 months	2	Moderate	2	120	0	Frequently	1	79	1.72	26.7036	1	0	0
866	2020-07-05 10:10:57	Man	1	18	High School	2	60	1	Yes	1	A little	0	7	Between 30 and More than 60 min min	30	BEtween 3 and 6 months	3	Vigorous	3	210	1	A little	0	67	1.8	20.679	0	0	0
867	2020-06-05 13:04:16	Man	1	39	Graduate	4	40	1	Yes	1	A lot	1	2	Between 30 and More than 60 min min	30	Between 1 and 3 months	2	Vigorous	3	60	0	No	0	85	1.85	24.8356	0	0	0
868	2020-07-05 10:29:56	Woman	2	28	Undergraduate	3	45	1	Yes	1	A little	0	3	Between 30 and More than 60 min min	30	More than 6 months	4	Vigorous	3	90	0	No	0	80	1.67	28.6851	1	0	0
869	2020-06-05 20:52:51	Man	1	55	Graduate	4	45	1	Yes	1	A lot	1	1	None/Less than 30 min	0	Between 1 and 3 months	2	Moderate	2	0	0	No	0	88	1.75	28.7347	1	0	0
870	2020-05-05 14:27:13	Man	1	50	Graduate	4	45	1	Yes	1	A lot	1	6	Between 30 and More than 60 min min	30	More than 6 months	4	Moderate	2	180	1	No	0	70	1.7	24.2215	0	0	0
871	2020-06-05 14:01:31	Woman	2	37	Undergraduate	3	49	1	Yes	1	A lot	1	0	None/Less than 30 min	0	I am not exercising	0	I am not exercising	0	0	0	Sometimes	0	75	1.57	30.4272	2	1	1
872	2020-10-05 14:35:40	Man	1	30	Undergraduate	3	64	1	Yes	1	A little	0	6	More than 60 min	60	More than 6 months	4	Moderate	2	360	1	No	0	67	1.72	22.6474	0	1	1
873	2020-10-05 02:41:30	Woman	2	22	Undergraduate	3	50	1	Yes	1	A lot	1	6	Between 30 and More than 60 min min	30	Between 1 and 3 months	2	Vigorous	3	180	1	No	0	54.5	1.68	19.3098	0	0	0
874	2020-05-05 20:07:23	Woman	2	63	Graduate	4	50	1	No	0	A lot	1	3	Between 30 and More than 60 min min	30	Between 1 and 3 months	2	Light	1	0	0	No	0	56	1.64	20.8209	0	0	0
875	2020-07-05 10:07:54	Woman	2	51	Graduate	4	46	1	Yes	1	A little	0	4	Between 30 and More than 60 min min	30	BEtween 3 and 6 months	3	Moderate	2	120	0	Sometimes	0	53.5	1.585	21.2959	0	0	0
876	2020-06-05 11:34:51	Man	1	50	Undergraduate	3	60	1	No	0	I do not exercise		7	Between 30 and More than 60 min min	30	I am not exercising	0	I am not exercising	1	0	0	A little	0	66	1.8	20.3704	0	0	0
877	2020-06-05 09:59:32	Man	1	39	Graduate	4	52	1	Yes	1	A little	0	5	Between 30 and More than 60 min min	30	More than 6 months	4	Vigorous	3	150	1	Always	1	110	1.78	34.7178	2	1	1
878	2020-07-05 17:57:59	Woman	2	28	Undergraduate	3	43	1	Yes	1	A lot	1	2	More than 60 min	60	More than 6 months	4	Vigorous	3	120	0	Always	1	89	1.73	29.737	1	1	1
879	2020-06-05 15:26:46	Woman	2	23	High School	2	55	1	No	0	A little	0	0	None/Less than 30 min	0	I am not exercising	0	Light	1	0	0	Frequently	1	62	1.69	21.7079	0	0	0
880	2020-07-05 10:18:09	Woman	2	23	Undergraduate	3	40	1	Yes	1	A lot	1	2	Between 30 and More than 60 min min	30	Between 1 and 3 months	2	Moderate	2	60	0	A little	0	50	1.62	19.052	0	1	0
881	2020-05-05 14:52:11	Man	1	47	High School	2	60	1	No	0	A little	0	3	None/Less than 30 min	0	Between 1 and 3 months	2	Light	1	0	0	Sometimes	0	83	1.78	26.1962	1	0	0
882	2020-06-05 14:10:12	Woman	2	65	Undergraduate	3	60	1	Yes	1	A lot	1	3	None/Less than 30 min	0	Between 1 and 3 months	2	Moderate	2	0	0	No	0	65	1.65	23.8751	0	0	0
883	2020-06-05 18:50:50	Man	1	36	Undergraduate	3	50	1	Yes	1	A lot	1	0	None/Less than 30 min	0	I am not exercising	0	Light	1	0	0	Sometimes	0	83	1.75	27.102	1	1	1
884	2020-06-05 21:27:52	Man	1	35	Graduate	4	50	1	Yes	1	A lot	1	1	Between 30 and More than 60 min min	30	BEtween 3 and 6 months	3	Vigorous	3	30	0	No	0	75	1.83	22.3954	0	0	0
885	2020-05-05 20:14:00	Woman	2	28	Graduate	4	90	1	Yes	1	A lot	1	3	Between 30 and More than 60 min min	30	Between 1 and 3 months	2	Vigorous	3	90	0	Sometimes	0	51.7	1.57	20.9745	0	0	0
886	2020-07-05 23:45:22	Man	1	28	Undergraduate	3	45	1	Yes	1	A lot	1	3	Between 30 and More than 60 min min	30	Less than a month	1	Moderate	2	90	0	Always	1	65	1.73	21.7181	0	0	0
887	2020-10-05 14:23:58	Man	1	19	Undergraduate	3	45	1	Yes	1	A little	0	6	Between 30 and More than 60 min min	30	BEtween 3 and 6 months	3	Vigorous	3	180	1	Always	1	64	1.75	20.898	0	1	0
888	2020-05-05 17:05:23	Woman	2	41	Graduate	4	42	1	Yes	1	I do not exercise		0	None/Less than 30 min	0	I am not exercising	0	I am not exercising	0	0	0	Frequently	1	70	1.8	21.6049	0	1	0
889	2020-07-05 12:00:36	Woman	2	33	Undergraduate	3	49	1	Yes	1	A lot	1	3	Between 30 and More than 60 min min	30	Between 1 and 3 months	2	Vigorous	3	90	0	A little	0	67	1.58	26.8386	1	1	0
890	2020-06-05 20:27:37	Woman	2	27	Graduate	4	49	1	Yes	1	A little	0	5	Between 30 and More than 60 min min	30	More than 6 months	4	Vigorous	3	150	1	No	0	58	1.58	23.2335	0	0	0
891	2020-07-05 11:37:47	Woman	2	27	Graduate	4	49	1	Yes	1	A little	0	4	Between 30 and More than 60 min min	30	More than 6 months	4	Vigorous	3	120	0	Frequently	1	56	1.67	20.0796	0	1	1
892	2020-05-05 22:21:36	Man	1	26	High School	2	60	1	Yes	1	A lot	1	0	None/Less than 30 min	0	I am not exercising	0	I am not exercising	0	0	0	No	0	74	1.84	21.8573	0	0	0
893	2020-05-05 14:35:36	Woman	2	49	Graduate	4	45	1	No	0	I do not exercise		0	None/Less than 30 min	0	I am not exercising	0	I am not exercising	0	0	0	A little	0	69	1.59	27.2932	1	0	0
894	2020-07-05 00:26:33	Man	1	38	Undergraduate	3	50	1	Yes	1	A little	0	4	More than 60 min	60	More than 6 months	4	Vigorous	3	240	1	Sometimes	0	94	1.78	29.668	1	0	0
895	2020-07-05 23:11:03	Man	1	37	Undergraduate	3	50	1	No	0	A lot	1	3	Between 30 and More than 60 min min	30	Between 1 and 3 months	2	Moderate	2	90	0	No	0	75	1.76	24.2123	0	0	0
896	2020-06-05 07:35:34	Woman	2	36	Graduate	4	49	1	Yes	1	A little	0	5	Between 30 and More than 60 min min	30	More than 6 months	4	Vigorous	3	150	1	Sometimes	0	72	1.73	24.0569	0	0	0
897	2020-06-05 08:09:16	Woman	2	36	Graduate	4	49	1	Yes	1	A little	0	5	Between 30 and More than 60 min min	30	More than 6 months	4	Vigorous	3	150	1	Sometimes	0	72	1.73	24.0569	0	0	0
898	2020-06-05 20:40:22	Woman	2	34	Graduate	4	0	0	No	0	I do not exercise		0	None/Less than 30 min	0	I am not exercising	0	I am not exercising	0	0	0	No	0	75	1.73	25.0593	1	0	0
899	2020-05-05 21:43:06	Woman	2	28	Undergraduate	3	0	0	Yes	1	A lot	1	3	Between 30 and More than 60 min min	30	Between 1 and 3 months	2	Vigorous	3	90	0	No	0	65	1.69	22.7583	0	0	0
900	2020-07-05 09:12:34	Woman	2	27	Undergraduate	3	48	1	No	0	A little	0	5	Between 30 and More than 60 min min	30	Less than a month	1	Vigorous	3	150	1	Sometimes	0	80	1.64	29.7442	1	1	1
901	2020-05-05 16:45:09	Woman	2	20	Undergraduate	3	60	1	Yes	1	I do not exercise		0	None/Less than 30 min	0	I am not exercising	0	I am not exercising	0	0	0	Sometimes	0	58	1.65	21.3039	0	1	1
902	2020-05-05 21:43:34	Woman	2	48	High School	2	46	1	Yes	1	None	0	4	Between 30 and More than 60 min min	30	More than 6 months	4	Vigorous	3	120	0	A little	0	64	1.62	24.3865	0	0	0
903	2020-07-05 07:13:51	Man	1	41	Graduate	4	40	1	Yes	1	A lot	1	2	Between 30 and More than 60 min min	30	Between 1 and 3 months	2	Light	1	0	0	A little	0	91	1.79	28.4011	1	0	0
904	2020-06-05 18:19:18	Woman	2	33	Graduate	4	50	1	Yes	1	A little	0	2	Between 30 and More than 60 min min	30	More than 6 months	4	Vigorous	3	60	0	Always	1	65	1.65	23.8751	0	1	0
905	2020-04-05 22:10:48	Woman	2	67	Undergraduate	3	50	1	Yes	1	A little	0	7	Between 30 and More than 60 min min	30	Between 1 and 3 months	2	Moderate	2	210	1	Sometimes	0	75	1.72	25.3515	1	1	1
906	2020-08-05 18:50:11	Woman	2	54	Graduate	4	60	1	No	0	I do not exercise		0	None/Less than 30 min	0	I am not exercising	0	I am not exercising	0	0	0	Frequently	1	80	1.5	35.5556	2	0	0
907	2020-09-05 09:39:58	Man	1	48	High School	2	0	0	Yes	1	A lot	1	2	Between 30 and More than 60 min min	30	Between 1 and 3 months	2	Light	1	0	0	No	0	70	1.68	24.8016	0	1	0
908	2020-06-05 09:06:16	Man	1	46	Graduate	4	60	1	Yes	1	A lot	1	2	Between 30 and More than 60 min min	30	More than 6 months	4	Vigorous	3	60	0	Always	1	82	1.68	29.0533	1	0	0
909	2020-06-05 09:39:51	Woman	2	39	Graduate	4	60	1	No	0	I do not exercise		0	None/Less than 30 min	0	I am not exercising	0	I am not exercising	0	0	0	Frequently	1	85	1.56	34.9277	2	0	0
910	2020-08-05 21:23:06	Woman	2	35	Graduate	4	52	1	Yes	1	A lot	1	1	None/Less than 30 min	0	Between 1 and 3 months	2	Vigorous	3	0	0	No	0	68	1.62	25.9107	1	0	0
911	2020-05-05 16:27:07	Woman	2	20	Undergraduate	3	60	1	Yes	1	A lot	1	0	None/Less than 30 min	0	More than 6 months	4	Moderate	2	0	0	Sometimes	0	68	1.65	24.977	0	0	0
912	2020-05-05 21:50:51	Man	1	19	High School	2	60	1	No	0	A little	0	0	None/Less than 30 min	0	Between 1 and 3 months	2	Light	1	0	0	Always	1	95	1.85	27.7575	1	0	0
913	2020-06-05 14:15:55	Woman	2	28	Undergraduate	3	30	1	Yes	1	A little	0	2	Between 30 and More than 60 min min	30	More than 6 months	4	Vigorous	3	60	0	No	0	80	1.78	25.2493	1	0	0
914	2020-06-05 16:45:05	Woman	2	23	Undergraduate	3	45	1	Yes	1	A lot	1	3	None/Less than 30 min	0	More than 6 months	4	Vigorous	3	0	0	Sometimes	0	53	1.58	21.2306	0	1	1
915	2020-06-05 20:44:35	Woman	2	48	Undergraduate	3	58	1	Yes	1	A little	0	3	Between 30 and More than 60 min min	30	More than 6 months	4	Moderate	2	90	0	Sometimes	0	50	1.48	22.8269	0	0	0
916	2020-06-05 00:29:29	Woman	2	44	Graduate	4	50	1	No	0	A lot	1	4	More than 60 min	60	Between 1 and 3 months	2	Moderate	2	240	1	Sometimes	0	60.5	1.62	23.0529	0	0	0
917	2020-05-05 21:50:22	Man	1	41	Graduate	4	50	1	Yes	1	A lot	1	3	Between 30 and More than 60 min min	30	More than 6 months	4	Moderate	2	90	0	A little	0	73	1.69	25.5593	1	0	0
918	2020-07-05 11:21:07	Woman	2	38	Graduate	4	45	1	Yes	1	A little	0	6	Between 30 and More than 60 min min	30	More than 6 months	4	Vigorous	3	180	1	Always	1	66	1.65	24.2424	0	1	0
919	2020-05-05 20:10:19	Woman	2	36	Undergraduate	3	46	1	Yes	1	A lot	1	5	Between 30 and More than 60 min min	30	Between 1 and 3 months	2	Moderate	2	150	1	No	0	68	1.73	22.7204	0	0	0
920	2020-05-05 20:36:34	Woman	2	36	Undergraduate	3	46	1	Yes	1	A lot	1	5	Between 30 and More than 60 min min	30	Between 1 and 3 months	2	Moderate	2	150	1	No	0	68	1.73	22.7204	0	0	0
921	2020-06-05 08:24:52	Woman	2	36	Undergraduate	3	46	1	Yes	1	A lot	1	5	Between 30 and More than 60 min min	30	Between 1 and 3 months	2	Moderate	2	150	1	No	0	68	1.73	22.7204	0	0	0
922	2020-06-05 08:03:52	Woman	2	35	Graduate	4	14	0	No	0	I do not exercise		0	None/Less than 30 min	0	I am not exercising	0	I am not exercising	0	0	0	Always	1	47	1.65	17.2635	0	1	.
923	2020-05-05 18:24:05	Man	1	34	Graduate	4	50	1	Yes	1	A little	0	6	More than 60 min	60	More than 6 months	4	Vigorous	3	360	1	A little	0	92	1.81	28.0822	1	0	0
924	2020-06-05 18:38:08	Man	1	30	Graduate	4	0	0	Yes	1	A little	0	4	Between 30 and More than 60 min min	30	More than 6 months	4	Vigorous	3	120	0	A little	0	110	1.75	35.9184	2	0	0
925	2020-07-05 09:48:09	Man	1	26	Graduate	4	30	1	Yes	1	A lot	1	4	Between 30 and More than 60 min min	30	BEtween 3 and 6 months	3	Vigorous	3	120	0	No	0	65	1.74	21.4691	0	0	0
926	2020-05-05 20:30:30	Man	1	30	Graduate	4	57	1	Yes	1	A little	0	5	More than 60 min	60	More than 6 months	4	Vigorous	3	300	1	Frequently	1	104	1.87	29.7406	1	1	1
928	2020-05-05 15:48:42	Woman	2	48	Graduate	4	0	0	Yes	1	A little	0	5	Between 30 and More than 60 min min	30	Less than a month	1	Moderate	2	150	1	Frequently	1	67	1.57	27.1816	1	0	0
929	2020-10-05 22:54:09	Man	1	46	Graduate	4	54	1	Yes	1	A lot	1	3	Between 30 and More than 60 min min	30	Between 1 and 3 months	2	Vigorous	3	90	0	Sometimes	0	95	1.72	32.112	2	0	0
930	2020-07-05 17:30:11	Man	1	33	Graduate	4	45	1	Yes	1	A lot	1	0	None/Less than 30 min	0	I am not exercising	0	I am not exercising	0	0	0	Sometimes	0	86	1.84	25.4017	1	1	0
931	2020-05-05 18:05:06	Woman	2	26	Graduate	4	45	1	Yes	1	A lot	1	3	None/Less than 30 min	0	BEtween 3 and 6 months	3	Vigorous	3	0	0	No	0	52	1.59	20.5688	0	1	1
932	2020-05-05 17:39:07	Woman	2	77	High School	2	40	1	No	0	I do not exercise		#NULL!	#NULL!	#NULL!	I am not exercising	0	I am not exercising	0	0	0	A little	0	80	1.61	30.863	2	0	0
933	2020-06-05 10:39:26	Woman	2	27	Undergraduate	3	60	1	Yes	1	A lot	1	2	None/Less than 30 min	0	Less than a month	1	Moderate	2	0	0	No	0	58	1.63	21.83	0	1	1
935	2020-05-05 22:40:21	Woman	2	37	Graduate	4	40	1	Yes	1	A lot	1	5	Between 30 and More than 60 min min	30	More than 6 months	4	Moderate	2	150	1	Frequently	1	58	1.65	21.3039	0	1	0
936	2020-09-05 13:16:31	Man	1	34	Undergraduate	3	7	0	Yes	1	A little	0	6	Between 30 and More than 60 min min	30	More than 6 months	4	Vigorous	3	180	1	Sometimes	0	83	1.84	24.5156	0	1	0
937	2020-06-05 14:12:38	Woman	2	33	Graduate	4	45	1	Yes	1	A little	0	3	Between 30 and More than 60 min min	30	More than 6 months	4	Vigorous	3	90	0	A little	0	62	1.7	21.4533	0	1	0
938	2020-06-05 22:03:47	Woman	2	24	Undergraduate	3	60	1	Yes	1	A lot	1	4	None/Less than 30 min	0	Between 1 and 3 months	2	Moderate	2	0	0	Always	1	49	1.53	20.9321	0	1	1
939	2020-06-05 19:02:35	Woman	2	34	Undergraduate	3	60	1	Yes	1	A lot	1	7	Between 30 and More than 60 min min	30	More than 6 months	4	Vigorous	3	210	1	No	0	62	1.59	24.5243	0	0	0
940	2020-07-05 14:33:17	Man	1	34	Graduate	4	52	1	Yes	1	A lot	1	3	None/Less than 30 min	0	Between 1 and 3 months	2	Vigorous	3	0	0	No	0	85	1.76	27.4406	1	0	0
941	2020-06-05 13:48:29	Man	1	31	Graduate	4	42	1	Yes	1	A lot	1	4	Between 30 and More than 60 min min	30	More than 6 months	4	Vigorous	3	120	0	Always	1	77	1.72	26.0276	1	0	0
942	2020-06-05 22:03:22	Man	1	29	Graduate	4	45	1	Yes	1	A lot	1	6	Between 30 and More than 60 min min	30	More than 6 months	4	Vigorous	3	180	1	Frequently	1	74	1.75	24.1633	0	0	0
943	2020-06-05 17:06:19	Man	1	25	Graduate	4	75	1	Yes	1	A lot	1	0	None/Less than 30 min	0	I am not exercising	0	I am not exercising	0	0	0	Sometimes	0	65	1.69	22.7583	0	0	0
944	2020-06-05 18:14:24	Man	1	66	High School	2	45	1	Yes	1	A little	0	5	None/Less than 30 min	0	More than 6 months	4	Moderate	2	0	0	A little	0	107	1.8	33.0247	2	0	0
945	2020-05-05 20:28:42	Man	1	45	Undergraduate	3		#NULL!	Yes	1	A lot	1	5	Between 30 and More than 60 min min	30	More than 6 months	4	Moderate	2	150	1	No	0	69	1.7	23.8754	0	0	0
946	2020-06-05 15:08:02	Woman	2	39	Undergraduate	3	40	1	Yes	1	A little	0	3	Between 30 and More than 60 min min	30	Between 1 and 3 months	2	Vigorous	3	90	0	Frequently	1	62	1.56	25.4767	1	1	0
947	2020-06-05 19:22:30	Man	1	32	Undergraduate	3	45	1	Yes	1	A lot	1	4	Between 30 and More than 60 min min	30	Between 1 and 3 months	2	Moderate	2	120	0	No	0	87	1.8	26.8519	1	0	1
948	2020-06-05 21:05:57	Woman	2	24	Undergraduate	3	54	1	No	0	I do not exercise		0	None/Less than 30 min	0	I am not exercising	0	I am not exercising	0	0	0	No	0	47	1.56	19.313	0	1	0
949	2020-06-05 17:27:30	Woman	2	31	Undergraduate	3	45	1	Yes	1	A lot	1	0	None/Less than 30 min	0	I am not exercising	0	I am not exercising	0	0	0	Always	1	66	1.65	24.2424	0	1	1
950	2020-07-05 14:47:43	Woman	2	25	Undergraduate	3	0	0	Yes	1	A lot	1	0	None/Less than 30 min	0	I am not exercising	0	Light	1	0	0	Frequently	1	70	1.6	27.3438	1	1	0
951	2020-06-05 08:50:12	Woman	2	59	Graduate	4	30	1	Yes	1	A little	0	3	Between 30 and More than 60 min min	30	Less than a month	1	Moderate	2	90	0	Always	1	72	1.68	25.5102	1	1	0
952	2020-06-05 09:03:53	Man	1	57	Undergraduate	3	50	1	Yes	1	A lot	1	6	Between 30 and More than 60 min min	30	Between 1 and 3 months	2	Moderate	2	180	1	No	0	88	1.78	27.7743	1	0	0
953	2020-05-05 18:02:48	Woman	2	41	Graduate	4	45	1	No	0	None	0	0	None/Less than 30 min	0	I am not exercising	0	I am not exercising	0	0	0	A little	0	98	1.74	32.3689	2	1	0
954	2020-09-05 15:06:11	Woman	2	34	Graduate	4	45	1	Yes	1	A little	0	3	More than 60 min	60	More than 6 months	4	Moderate	2	180	1	No	0	48	1.55	19.9792	0	0	0
955	2020-06-05 05:32:53	Man	1	33	Undergraduate	3	40	1	Yes	1	A little	0	5	Between 30 and More than 60 min min	30	More than 6 months	4	Vigorous	3	150	1	Frequently	1	73	1.79	22.7833	0	0	1
956	2020-07-05 07:35:13	Woman	2	25	Undergraduate	3	45	1	Yes	1	A lot	1	0	None/Less than 30 min	0	I am not exercising	0	I am not exercising	0	0	0	No	0	68	1.72	22.9854	0	1	0
957	2020-07-05 19:33:13	Man	1	22	Undergraduate	3	50	1	Yes	1	A lot	1	3	Between 30 and More than 60 min min	30	More than 6 months	4	Vigorous	3	90	0	A little	0	85	1.71	29.0688	1	0	0
958	2020-10-05 19:46:46	Man	1	54	Graduate	4	55	1	Yes	1	None	0	7	Between 30 and More than 60 min min	30	More than 6 months	4	Moderate	2	210	1	No	0	85	1.8	26.2346	1	0	0
959	2020-06-05 12:40:12	Woman	2	47	Graduate	4		#NULL!	Yes	1	A little	0	2	Between 30 and More than 60 min min	30	Less than a month	1	Moderate	2	60	0	Frequently	1	60	1.68	21.2585	0	1	0
960	2020-08-05 15:12:48	Man	1	40	Undergraduate	3	40	1	Yes	1	A little	0	4	More than 60 min	60	More than 6 months	4	Vigorous	3	240	1	No	0	90	1.8	27.7778	1	0	0
961	2020-06-05 14:23:09	Woman	2	29	Graduate	4	45	1	Yes	1	A little	0	3	Between 30 and More than 60 min min	30	More than 6 months	4	Vigorous	3	90	0	No	0	78	1.69	27.31	1	0	0
962	2020-06-05 15:33:47	Woman	2	26	Graduate	4	51	1	Yes	1	A little	0	5	None/Less than 30 min	0	More than 6 months	4	Moderate	2	0	0	No	0	64	1.73	21.3839	0	0	0
963	2020-07-05 10:31:13	Woman	2	24	Undergraduate	3	45	1	Yes	1	A lot	1	0	None/Less than 30 min	0	I am not exercising	0	Light	1	0	0	Frequently	1	64	1.6	25	1	1	0
964	2020-07-05 11:07:21	Woman	2	39	Graduate	4	50	1	Yes	1	A lot	1	4	None/Less than 30 min	0	More than 6 months	4	Vigorous	3	0	0	Sometimes	0	68	#NULL!	#NULL!	#NULL!	0	0
965	2020-05-05 18:18:48	Woman	2	43	Undergraduate	3	60	1	No	0	A lot	1	6	Between 30 and More than 60 min min	30	Between 1 and 3 months	2	Moderate	2	180	1	No	0	70	1.7	24.2215	0	0	0
966	2020-05-05 23:32:25	Woman	2	30	Graduate	4	53	1	Yes	1	A lot	1	5	Between 30 and More than 60 min min	30	More than 6 months	4	Vigorous	3	150	1	No	0	65	1.64	24.1672	0	0	0
967	2020-06-05 21:35:02	Woman	2	26	Undergraduate	3	45	1	No	0	A lot	1	4	Between 30 and More than 60 min min	30	Less than a month	1	Vigorous	3	120	0	No	0	50	1.58	20.0288	0	0	0
968	2020-09-05 01:40:28	Woman	2	21	Undergraduate	3	40	1	Yes	1	A lot	1	3	Between 30 and More than 60 min min	30	More than 6 months	4	Vigorous	3	90	0	No	0	59	1.6	23.0469	0	0	0
970	2020-06-05 14:35:50	Man	1	38	Undergraduate	3	53	1	Yes	1	None	0	7	Between 30 and More than 60 min min	30	More than 6 months	4	Vigorous	3	210	1	No	0	75	1.7	25.9516	1	0	0
971	2020-06-05 13:47:56	Man	1	32	Graduate	4	50	1	Yes	1	A lot	1	4	None/Less than 30 min	0	Less than a month	1	Vigorous	3	0	0	No	0	100	1.91	27.4115	1	0	0
972	2020-08-05 19:09:56	Woman	2	31	High School	2	15	0	Yes	1	A little	0	3	Between 30 and More than 60 min min	30	More than 6 months	4	Moderate	2	90	0	Frequently	1	53	1.57	21.5019	0	0	0
973	2020-05-05 20:34:39	Man	1	29	Graduate	4	48	1	Yes	1	A lot	1	5	None/Less than 30 min	0	More than 6 months	4	Vigorous	3	0	0	No	0	76	1.8	23.4568	0	0	0
974	2020-06-05 13:43:14	Woman	2	28	Undergraduate	3	40	1	Yes	1	A lot	1	5	More than 60 min	60	More than 6 months	4	Vigorous	3	300	1	Sometimes	0	50	1.54	21.0828	0	1	0
975	2020-06-05 18:27:48	Woman	2	24	Undergraduate	3	50	1	No	0	A little	0	0	None/Less than 30 min	0	I am not exercising	0	Light	1	0	0	Sometimes	0	68	1.63	25.5937	1	0	0
976	2020-05-05 15:25:29	Man	1	74	Graduate	4	60	1	No	0	None	0	0	None/Less than 30 min	0	I am not exercising	0	I am not exercising	0	0	0	Sometimes	0	96	1.8	29.6296	1	0	0
977	2020-05-05 23:05:49	Woman	2	31	Undergraduate	3	63	1	Yes	1	A lot	1	3	Between 30 and More than 60 min min	30	More than 6 months	4	Vigorous	3	90	0	No	0	73	1.68	25.8645	1	1	0
978	2020-07-05 14:47:18	Woman	2	27	Undergraduate	3	60	1	No	0	A lot	1	0	None/Less than 30 min	0	I am not exercising	0	I am not exercising	0	0	0	Frequently	1	62	1.63	23.3355	0	1	1
979	2020-07-05 08:05:12	Woman	2	41	Graduate	4	50	1	Yes	1	A lot	1	4	None/Less than 30 min	0	Between 1 and 3 months	2	Moderate	2	0	0	A little	0	73	1.57	29.6158	1	0	0
980	2020-06-05 14:11:01	Man	1	39	Graduate	4	40	1	Yes	1	A lot	1	2	None/Less than 30 min	0	BEtween 3 and 6 months	3	Light	1	0	0	A little	0	88	1.79	27.4648	1	0	0
981	2020-05-05 17:04:25	Woman	2	24	Undergraduate	3	42	1	Yes	1	A little	0	5	Between 30 and More than 60 min min	30	More than 6 months	4	Vigorous	3	150	1	Frequently	1	67	1.68	23.7387	0	1	0
982	2020-06-05 20:11:10	Woman	2	64	Graduate	4	15	0	Yes	1	A little	0	3	Between 30 and More than 60 min min	30	Between 1 and 3 months	2	Moderate	2	90	0	A little	0	72	1.66	26.1286	1	0	0
983	2020-08-05 23:21:16	Woman	2	36	Graduate	4	45	1	No	0	A lot	1	0	None/Less than 30 min	0	I am not exercising	0	I am not exercising	0	0	0	Always	1	65	1.7	22.4913	0	1	1
984	2020-06-05 09:38:17	Woman	2	35	Undergraduate	3	35	1	Yes	1	A little	0	3	Between 30 and More than 60 min min	30	More than 6 months	4	Vigorous	3	90	0	No	0	58	1.59	22.9421	0	1	0
985	2020-06-05 14:24:26	Woman	2	33	Graduate	4	51	1	Yes	1	A lot	1	3	Between 30 and More than 60 min min	30	More than 6 months	4	Moderate	2	90	0	Sometimes	0	55	1.59	21.7555	0	1	0
986	2020-07-05 17:51:15	Man	1	59	Undergraduate	3	50	1	Yes	1	A lot	1	2	Between 30 and More than 60 min min	30	More than 6 months	4	Moderate	2	60	0	Sometimes	0	73	1.75	23.8367	0	0	0
987	2020-06-05 20:11:13	Man	1	58	Graduate	4	54	1	Yes	1	None	0	5	Between 30 and More than 60 min min	30	Between 1 and 3 months	2	Moderate	2	150	1	No	0	91	1.8	28.0864	1	0	0
988	2020-08-05 00:39:41	Man	1	47	Undergraduate	3	50	1	No	0	A little	0	0	None/Less than 30 min	0	I am not exercising	0	I am not exercising	0	0	0	A little	0	85	1.88	24.0493	0	0	0
989	2020-07-05 10:43:50	Woman	2	26	High School	2	50	1	Yes	1	A little	0	5	Between 30 and More than 60 min min	30	Between 1 and 3 months	2	Vigorous	3	150	1	Frequently	1	57	1.68	20.1956	0	0	0
990	2020-05-05 18:32:24	Man	1	42	Graduate	4	47	1	Yes	1	A lot	1	3	Between 30 and More than 60 min min	30	More than 6 months	4	Vigorous	3	90	0	A little	0	107	1.95	28.1394	1	1	0
991	2020-06-05 15:41:04	Man	1	38	Graduate	4	40	1	Yes	1	A lot	1	3	Between 30 and More than 60 min min	30	Between 1 and 3 months	2	Moderate	2	90	0	A little	0	66	1.76	21.3068	0	0	0
992	2020-06-05 10:25:07	Woman	2	30	Graduate	4	40	1	Yes	1	A lot	1	1	Between 30 and More than 60 min min	30	More than 6 months	4	Light	1	0	0	No	0	60	1.54	25.2994	1	0	0
993	2020-05-05 15:11:47	Woman	2	54	Undergraduate	3	0	0	Yes	1	A lot	1	5	Between 30 and More than 60 min min	30	More than 6 months	4	Vigorous	3	150	1	Sometimes	0	55	1.51	24.1217	0	1	0
994	2020-06-05 22:30:17	Man	1	25	Undergraduate	3	40	1	Yes	1	A little	0	2	None/Less than 30 min	0	Less than a month	1	Moderate	2	0	0	A little	0	57	1.68	20.1956	0	1	1
995	2020-06-05 14:30:37	Man	1	48	Graduate	4	45	1	Yes	1	A lot	1	0	None/Less than 30 min	0	I am not exercising	0	I am not exercising	0	0	0	Sometimes	0	82	1.81	25.0298	1	0	0
996	2020-06-05 07:10:15	Woman	2	39	Graduate	4	60	1	No	0	A little	0	2	Between 30 and More than 60 min min	30	Less than a month	1	Moderate	2	60	0	A little	0	56	1.68	19.8413	0	0	0
997	2020-07-05 23:30:58	Man	1	38	Undergraduate	3	40	1	Yes	1	I do not exercise		1	Between 30 and More than 60 min min	30	I am not exercising	0	I am not exercising	1	0	0	No	0	116	1.74	38.3142	2	1	0
998	2020-05-05 15:05:20	Man	1	35	Graduate	4	47	1	Yes	1	None	0	7	Between 30 and More than 60 min min	30	More than 6 months	4	Vigorous	3	210	1	A little	0	90	1.75	29.3878	1	0	0
999	2020-06-05 20:58:29	Woman	2	26	Graduate	4	45	1	Yes	1	A lot	1	0	None/Less than 30 min	0	I am not exercising	0	Light	1	0	0	No	0	60	1.62	22.8624	0	0	0
1000	2020-05-05 15:18:38	Woman	2	22	Undergraduate	3		#NULL!	No	0	I do not exercise		0	None/Less than 30 min	0	I am not exercising	0	I am not exercising	0	0	0	Always	1	70	1.6	27.3438	1	1	0
1001	2020-06-05 13:46:34	Woman	2	68	Graduate	4	47	1	Yes	1	A little	0	2	Between 30 and More than 60 min min	30	More than 6 months	4	Moderate	2	60	0	A little	0	60	1.63	22.5827	0	0	0
1002	2020-06-05 01:18:45	Man	1	46	Undergraduate	3	45	1	Yes	1	A lot	1	5	Between 30 and More than 60 min min	30	More than 6 months	4	Moderate	2	150	1	Sometimes	0	128	1.8	39.5062	2	0	0
1003	2020-09-05 21:10:20	Woman	2	44	High School	2	62	1	No	0	I do not exercise		0	None/Less than 30 min	0	I am not exercising	0	I am not exercising	0	0	0	Always	1	73	1.65	26.8136	1	1	1
1004	2020-06-05 10:21:50	Woman	2	42	Graduate	4	30	1	Yes	1	A little	0	3	Between 30 and More than 60 min min	30	Between 1 and 3 months	2	Vigorous	3	90	0	A little	0	70	1.65	25.7117	1	0	0
1005	2020-06-05 18:50:58	Woman	2	32	Graduate	4	47	1	Yes	1	A lot	1	5	Between 30 and More than 60 min min	30	More than 6 months	4	Vigorous	3	150	1	Sometimes	0	53	1.59	20.9644	0	0	0
1006	2020-08-05 10:12:19	Woman	2	31	Graduate	4	40	1	Yes	1	A lot	1	3	None/Less than 30 min	0	Less than a month	1	Light	1	0	0	No	0	72	1.6	28.125	1	0	0
1007	2020-06-05 13:37:03	Man	1	29	Undergraduate	3	30	1	Yes	1	A lot	1	2	Between 30 and More than 60 min min	30	BEtween 3 and 6 months	3	Moderate	2	60	0	Frequently	1	92	1.74	30.3871	2	1	0
1008	2020-06-05 19:47:35	Woman	2	24	Undergraduate	3	45	1	No	0	A lot	1	5	Between 30 and More than 60 min min	30	Less than a month	1	Moderate	2	150	1	A little	0	54	1.6	21.0938	0	0	0
1009	2020-06-05 19:04:25	Woman	2	21	Undergraduate	3	40	1	Yes	1	A lot	1	0	None/Less than 30 min	0	I am not exercising	0	I am not exercising	0	0	0	Always	1	50	1.6	19.5312	0	0	1
1010	2020-05-05 18:51:38	Man	1	18	Undergraduate	3	60	1	Yes	1	A lot	1	0	None/Less than 30 min	0	I am not exercising	0	Light	1	0	0	Frequently	1	65	1.72	21.9713	0	0	0
1011	2020-06-05 09:11:19	Woman	2	53	Graduate	4	60	1	Yes	1	A lot	1	1	More than 60 min	60	Between 1 and 3 months	2	Light	1	0	0	Sometimes	0	90	1.7	31.1419	2	0	0
1012	2020-05-05 21:57:27	Man	1	42	Graduate	4	40	1	Yes	1	A lot	1	1	None/Less than 30 min	0	More than 6 months	4	Moderate	2	0	0	Sometimes	0	110	1.71	37.6184	2	1	0
1013	2020-06-05 09:31:36	Man	1	40	Undergraduate	3	0	0	No	0	None	0	0	None/Less than 30 min	0	I am not exercising	0	Light	1	0	0	Frequently	1	93	1.8	28.7037	1	0	0
1014	2020-05-05 14:24:26	Woman	2	32	Graduate	4	30	1	Yes	1	A lot	1	3	Between 30 and More than 60 min min	30	BEtween 3 and 6 months	3	Moderate	2	90	0	Always	1	60	1.65	22.0386	0	1	1
1015	2020-06-05 16:54:19	Woman	2	23	Undergraduate	3	46	1	Yes	1	A lot	1	1	Between 30 and More than 60 min min	30	More than 6 months	4	Moderate	2	30	0	No	0	58	1.62	22.1003	0	0	0
1016	2020-08-05 10:09:19	Man	1	40	Graduate	4	0	0	Yes	1	A lot	1	1	More than 60 min	60	Less than a month	1	Light	1	0	0	Frequently	1	70	1.69	24.5089	0	0	0
1017	2020-05-05 23:42:54	Woman	2	39	Graduate	4	50	1	No	0	A little	0	0	None/Less than 30 min	0	I am not exercising	0	I am not exercising	0	0	0	Frequently	1	78	1.64	29.0006	1	0	0
1018	2020-09-05 14:25:51	Woman	2	26	Graduate	4	40	1	Yes	1	A little	0	4	More than 60 min	60	BEtween 3 and 6 months	3	Moderate	2	240	1	Sometimes	0	62	1.7	21.4533	0	1	0
1019	2020-06-05 18:51:37	Man	1	24	Undergraduate	3	45	1	Yes	1	A lot	1	0	None/Less than 30 min	0	More than 6 months	4	Vigorous	3	0	0	Frequently	1	149	2	37.25	2	1	1
1020	2020-05-05 17:23:54	Woman	2	22	Undergraduate	3	51	1	Yes	1	A lot	1	4	More than 60 min	60	More than 6 months	4	Vigorous	3	240	1	No	0	60	1.63	22.5827	0	0	0
1021	2020-05-05 16:52:54	Man	1	61	Undergraduate	3	30	1	Yes	1	A little	0	4	More than 60 min	60	More than 6 months	4	Moderate	2	240	1	No	0	84	1.72	28.3937	1	0	0
1022	2020-05-05 19:59:07	Man	1	46	Undergraduate	3	60	1	Yes	1	A lot	1	2	Between 30 and More than 60 min min	30	More than 6 months	4	Moderate	2	60	0	Sometimes	0	95	1.74	31.378	2	0	0
1023	2020-05-05 15:12:27	Woman	2	45	Graduate	4	60	1	Yes	1	A lot	1	1	None/Less than 30 min	0	Between 1 and 3 months	2	Light	1	0	0	Always	1	74	1.63	27.852	1	0	1
1024	2020-08-05 09:32:15	Woman	2	45	Graduate	4	45	1	Yes	1	A lot	1	2	Between 30 and More than 60 min min	30	Between 1 and 3 months	2	Vigorous	3	60	0	Sometimes	0	65	1.65	23.8751	0	0	0
1025	2020-06-05 21:32:55	Woman	2	36	Graduate	4	45	1	Yes	1	A little	0	7	More than 60 min	60	More than 6 months	4	Vigorous	3	420	1	No	0	62	1.69	21.7079	0	0	0
1026	2020-09-05 12:16:34	Man	1	25	Graduate	4	53	1	Yes	1	A little	0	6	Between 30 and More than 60 min min	30	More than 6 months	4	Vigorous	3	180	1	Sometimes	0	75	1.76	24.2123	0	0	0
1027	2020-05-05 22:18:31	Woman	2	39	Graduate	4	60	1	No	0	A little	0	0	None/Less than 30 min	0	I am not exercising	0	I am not exercising	0	0	0	Sometimes	0	80	1.64	29.7442	1	1	0
1028	2020-07-05 13:32:40	Woman	2	35	Graduate	4	48	1	Yes	1	A lot	1	6	More than 60 min	60	More than 6 months	4	Vigorous	3	360	1	Frequently	1	68	1.62	25.9107	1	1	0
1029	2020-05-05 15:31:36	Man	1	25	Undergraduate	3	50	1	Yes	1	A lot	1	2	Between 30 and More than 60 min min	30	Between 1 and 3 months	2	Moderate	2	60	0	No	0	70	1.73	23.3887	0	0	0
1030	2020-05-05 15:41:18	Man	1	25	Undergraduate	3	50	1	Yes	1	A lot	1	2	Between 30 and More than 60 min min	30	Between 1 and 3 months	2	Moderate	2	60	0	No	0	70	1.73	23.3887	0	0	0
1031	2020-05-05 17:16:21	Woman	2	22	Undergraduate	3	45	1	Yes	1	A little	0	4	Between 30 and More than 60 min min	30	Between 1 and 3 months	2	Vigorous	3	120	0	Sometimes	0	#NULL!	1.67	#NULL!	#NULL!	0	0
1032	2020-06-05 12:02:10	Woman	2	36	High School	2	40	1	Yes	1	I do not exercise		0	None/Less than 30 min	0	I am not exercising	0	I am not exercising	0	0	0	No	0	76	1.71	25.9909	1	0	0
1033	2020-06-05 17:17:22	Woman	2	25	Undergraduate	3	54	1	Yes	1	A lot	1	6	Between 30 and More than 60 min min	30	More than 6 months	4	Vigorous	3	180	1	No	0	52	1.55	21.6441	0	1	0
1034	2020-06-05 18:53:51	Woman	2	36	Graduate	4	56	1	Yes	1	A lot	1	1	Between 30 and More than 60 min min	30	Less than a month	1	Moderate	2	30	0	Sometimes	0	87	1.7	30.1038	2	1	0
1035	2020-07-05 18:02:00	Woman	2	32	High School	2	54	1	Yes	1	A lot	1	0	None/Less than 30 min	0	I am not exercising	0	I am not exercising	0	0	0	A little	0	60	1.63	22.5827	0	0	0
1036	2020-05-05 17:53:54	Man	1	66	Graduate	4	46	1	Yes	1	A little	0	2	Between 30 and More than 60 min min	30	Between 1 and 3 months	2	Moderate	2	60	0	No	0	85	1.73	28.4005	1	0	0
1037	2020-05-05 17:04:29	Man	1	71	Undergraduate	3	50	1	Yes	1	A lot	1	7	Between 30 and More than 60 min min	30	Between 1 and 3 months	2	Moderate	2	210	1	No	0	80	1.75	26.1224	1	0	0
1038	2020-05-05 17:06:15	Man	1	57	Undergraduate	3	48	1	Yes	1	A lot	1	3	Between 30 and More than 60 min min	30	Less than a month	1	Light	1	0	0	A little	0	84	1.86	24.2803	0	0	0
1039	2020-06-05 14:26:59	Man	1	39	Graduate	4	49	1	Yes	1	A little	0	6	Between 30 and More than 60 min min	30	More than 6 months	4	Vigorous	3	180	1	Always	1	90	1.95	23.6686	0	1	1
1040	2020-06-05 09:01:39	Woman	2	56	High School	2	60	1	Yes	1	A lot	1	2	Between 30 and More than 60 min min	30	More than 6 months	4	Vigorous	3	60	0	Sometimes	0	92	1.65	33.7925	2	0	0
1041	2020-05-05 20:09:01	Woman	2	49	Graduate	4	50	1	No	0	A little	0	2	Between 30 and More than 60 min min	30	Between 1 and 3 months	2	Moderate	2	60	0	A little	0	70	1.58	28.0404	1	0	0
1042	2020-06-05 09:53:28	Woman	2	36	Graduate	4	47	1	Yes	1	A lot	1	4	Between 30 and More than 60 min min	30	Between 1 and 3 months	2	Vigorous	3	120	0	No	0	62	1.56	25.4767	1	0	0
1043	2020-06-05 22:31:56	Woman	2	72	Undergraduate	3	50	1	No	0	A little	0	0	None/Less than 30 min	0	I am not exercising	0	I am not exercising	0	0	0	No	0	79	1.6	30.8594	2	0	0
1044	2020-06-05 12:53:58	Woman	2	32	Graduate	4	48	1	No	0	A little	0	4	None/Less than 30 min	0	BEtween 3 and 6 months	3	Moderate	2	0	0	Frequently	1	53	1.68	18.7783	0	0	0
1045	2020-09-05 12:21:37	Woman	2	49	Graduate	4	40	1	Yes	1	A lot	1	0	None/Less than 30 min	0	I am not exercising	0	I am not exercising	0	0	0	A little	0	68	1.77	21.7051	0	0	0
1046	2020-07-05 21:50:11	Woman	2	29	Undergraduate	3	2	0	Yes	1	A lot	1	2	Between 30 and More than 60 min min	30	More than 6 months	4	Moderate	2	60	0	Always	1	105	1.7	36.3322	2	0	0
1047	2020-05-05 18:53:21	Man	1	62	Undergraduate	3	40	1	Yes	1	None	0	7	More than 60 min	60	More than 6 months	4	Vigorous	3	420	1	No	0	87	1.8	26.8519	1	0	0
1048	2020-05-05 22:07:36	Man	1	51	Undergraduate	3	45	1	Yes	1	A lot	1	4	Between 30 and More than 60 min min	30	More than 6 months	4	Moderate	2	120	0	A little	0	78	#NULL!	#NULL!	#NULL!	0	0
1049	2020-06-05 16:04:04	Man	1	31	Graduate	4	48	1	Yes	1	A little	0	5	None/Less than 30 min	0	Between 1 and 3 months	2	Moderate	2	0	0	Sometimes	0	90	1.87	25.7371	1	1	1
1050	2020-07-05 11:22:29	Woman	2	29	Graduate	4	50	1	Yes	1	A lot	1	1	Between 30 and More than 60 min min	30	BEtween 3 and 6 months	3	Light	1	0	0	A little	0	55	1.57	22.3133	0	0	0
1051	2020-06-05 14:20:55	Woman	2	25	Graduate	4	30	1	Yes	1	A little	0	5	Between 30 and More than 60 min min	30	More than 6 months	4	Vigorous	3	150	1	Frequently	1	75	1.7	25.9516	1	0	0
1052	2020-06-05 22:06:46	Man	1	23	Undergraduate	3	60	1	Yes	1	A lot	1	5	Between 30 and More than 60 min min	30	More than 6 months	4	Vigorous	3	150	1	Sometimes	0	67	1.74	22.1297	0	1	0
1053	2020-06-05 22:40:02	Woman	2	22	High School	2	15	0	No	0	I do not exercise		0	None/Less than 30 min	0	I am not exercising	0	I am not exercising	0	0	0	No	0	60	1.63	22.5827	0	0	1
1054	2020-05-05 15:11:22	Woman	2	33	Graduate	4	45	1	Yes	1	A lot	1	0	None/Less than 30 min	0	I am not exercising	0	I am not exercising	0	0	0	Always	1	78	1.65	28.6501	1	1	1
1055	2020-09-05 15:31:47	Woman	2	29	High School	2	50	1	No	0	None	0	3	Between 30 and More than 60 min min	30	Less than a month	1	Vigorous	3	90	0	Frequently	1	54	1.64	20.0773	0	0	0
1056	2020-05-05 15:43:27	Woman	2	52	Undergraduate	3	50	1	Yes	1	A lot	1	2	Between 30 and More than 60 min min	30	BEtween 3 and 6 months	3	Moderate	2	60	0	A little	0	63	1.72	21.2953	0	0	0
1057	2020-09-05 10:31:21	Man	1	43	High School	2	40	1	No	0	A little	0	1	None/Less than 30 min	0	I am not exercising	0	I am not exercising	0	0	0	Sometimes	0	108	1.78	34.0866	2	1	0
1058	2020-05-05 21:39:37	Woman	2	42	Graduate	4	60	1	Yes	1	A lot	1	3	None/Less than 30 min	0	Between 1 and 3 months	2	Moderate	2	0	0	A little	0	69	1.59	27.2932	1	0	0
1059	2020-06-05 09:08:42	Man	1	42	Graduate	4	50	1	Yes	1	A lot	1	2	Between 30 and More than 60 min min	30	More than 6 months	4	Vigorous	3	60	0	A little	0	86	1.88	24.3323	0	0	0
1060	2020-07-05 01:06:46	Man	1	38	Graduate	4	40	1	Yes	1	A little	0	2	Between 30 and More than 60 min min	30	More than 6 months	4	Vigorous	3	60	0	Frequently	1	84.3	1.77	26.908	1	0	0
1061	2020-05-05 17:56:20	Woman	2	22	Undergraduate	3	0	0	Yes	1	A lot	1	2	None/Less than 30 min	0	Between 1 and 3 months	2	Moderate	2	0	0	Frequently	1	60	1.62	22.8624	0	0	0
1062	2020-06-05 17:10:35	Woman	2	46	Graduate	4	45	1	No	0	I do not exercise		0	None/Less than 30 min	0	I am not exercising	0	I am not exercising	0	0	0	A little	0	80	1.68	28.3447	1	0	0
1063	2020-08-05 18:37:02	Man	1	45	High School	2	53	1	Yes	1	A lot	1	2	None/Less than 30 min	0	More than 6 months	4	Moderate	2	0	0	Sometimes	0	79	1.75	25.7959	1	0	0
1064	2020-06-05 13:33:01	Woman	2	40	Graduate	4	50	1	No	0	I do not exercise		0	None/Less than 30 min	0	I am not exercising	0	I am not exercising	1	0	0	A little	0	56	1.64	20.8209	0	0	0
1065	2020-05-05 15:27:15	Man	1	34	Undergraduate	3	45	1	Yes	1	A lot	1	1	None/Less than 30 min	0	Less than a month	1	Moderate	2	0	0	Sometimes	0	67	1.75	21.8776	0	0	0
1066	2020-06-05 17:27:25	Woman	2	47	Graduate	4	50	1	Yes	1	A little	0	3	Between 30 and More than 60 min min	30	More than 6 months	4	Moderate	2	90	0	A little	0	54	#NULL!	#NULL!	#NULL!	1	0
1067	2020-08-05 08:16:51	Woman	2	34	Graduate	4	55	1	Yes	1	A little	0	5	Between 30 and More than 60 min min	30	More than 6 months	4	Vigorous	3	150	1	No	0	59	1.65	21.6713	0	0	0
1068	2020-08-05 17:37:16	Man	1	36	Graduate	4	50	1	No	0	None	0	0	None/Less than 30 min	0	I am not exercising	0	I am not exercising	0	0	0	Sometimes	0	76	1.7	26.2976	1	0	0
1069	2020-05-05 16:12:47	Woman	2	33	Graduate	4	40	1	Yes	1	A little	0	4	None/Less than 30 min	0	More than 6 months	4	Vigorous	3	0	0	A little	0	61	1.62	23.2434	0	0	0
1070	2020-05-05 20:44:36	Woman	2	33	Graduate	4	40	1	Yes	1	A lot	1	6	Between 30 and More than 60 min min	30	Between 1 and 3 months	2	Vigorous	3	180	1	No	0	50	1.55	20.8117	0	0	0
1071	2020-05-05 14:21:31	Man	1	32	Graduate	4	50	1	Yes	1	A little	0	4	Between 30 and More than 60 min min	30	More than 6 months	4	Vigorous	3	120	0	Frequently	1	105	1.82	31.6991	2	1	0
1072	2020-05-05 16:33:39	Woman	2	30	Graduate	4	40	1	Yes	1	A lot	1	2	Between 30 and More than 60 min min	30	Between 1 and 3 months	2	Vigorous	3	60	0	No	0	60	1.62	22.8624	0	0	0
1073	2020-07-05 22:12:52	Woman	2	24	Undergraduate	3	30	1	Yes	1	A little	0	3	Between 30 and More than 60 min min	30	Between 1 and 3 months	2	Moderate	2	90	0	No	0	54	1.56	22.1893	0	0	0
1074	2020-07-05 07:26:53	Woman	2	23	Undergraduate	3	45	1	Yes	1	A little	0	4	None/Less than 30 min	0	Between 1 and 3 months	2	Moderate	2	0	0	A little	0	54	1.55	22.4766	0	1	1
1075	2020-08-05 19:13:20	Man	1	20	Undergraduate	3	50	1	Yes	1	A lot	1	4	Between 30 and More than 60 min min	30	Between 1 and 3 months	2	Moderate	2	120	0	Frequently	1	71	1.8	21.9136	0	1	1
1077	2020-05-05 17:56:43	Woman	2	68	Undergraduate	3	45	1	Yes	1	A lot	1	6	Between 30 and More than 60 min min	30	More than 6 months	4	Vigorous	3	180	1	Frequently	1	56	1.68	19.8413	0	0	0
1078	2020-05-05 22:44:11	Woman	2	44	Graduate	4	75	1	Yes	1	A lot	1	1	Between 30 and More than 60 min min	30	More than 6 months	4	Moderate	2	30	0	Sometimes	0	73	1.6	28.5156	1	0	0
1079	2020-06-05 08:17:38	Woman	2	44	Graduate	4	75	1	Yes	1	A lot	1	1	Between 30 and More than 60 min min	30	More than 6 months	4	Moderate	2	30	0	Sometimes	0	73	1.6	28.5156	1	0	0
1080	2020-09-05 19:00:33	Woman	2	37	Graduate	4	50	1	No	0	I do not exercise		0	None/Less than 30 min	0	I am not exercising	0	I am not exercising	1	0	0	No	0	85	1.67	30.478	2	0	1
1081	2020-05-05 16:29:25	Woman	2	52	Graduate	4	49	1	No	0	I do not exercise		0	None/Less than 30 min	0	I am not exercising	0	I am not exercising	1	0	0	No	0	70	1.58	28.0404	1	0	0
1082	2020-06-05 08:52:46	Woman	2	40	Undergraduate	3	50	1	Yes	1	A little	0	5	Between 30 and More than 60 min min	30	More than 6 months	4	Vigorous	3	150	1	Always	1	77	1.66	27.9431	1	1	0
1083	2020-06-05 15:27:47	Woman	2	30	Undergraduate	3	49	1	Yes	1	A little	0	3	None/Less than 30 min	0	Between 1 and 3 months	2	Vigorous	3	0	0	Sometimes	0	67	1.66	24.3141	0	0	0
1084	2020-07-05 17:27:36	Man	1	28	Undergraduate	3	60	1	Yes	1	A little	0	3	Between 30 and More than 60 min min	30	More than 6 months	4	Light	1	0	0	Sometimes	0	95	1.8	29.321	1	0	0
1085	2020-06-05 16:27:49	Woman	2	34	Undergraduate	3	45	1	Yes	1	A little	0	3	Between 30 and More than 60 min min	30	More than 6 months	4	Moderate	2	90	0	No	0	72	1.7	24.9135	0	0	0
1086	2020-06-05 07:06:01	Man	1	54	Graduate	4	45	1	Yes	1	A lot	1	3	More than 60 min	60	More than 6 months	4	Moderate	2	180	1	No	0	86	#NULL!	#NULL!	#NULL!	0	0
1087	2020-07-05 14:11:11	Woman	2	41	Graduate	4	4	0	Yes	1	A lot	1	3	Between 30 and More than 60 min min	30	More than 6 months	4	Light	1	0	0	A little	0	63	1.63	23.7118	0	0	0
1088	2020-06-05 14:31:39	Woman	2	31	Graduate	4	0	0	Yes	1	A little	0	5	Between 30 and More than 60 min min	30	More than 6 months	4	Vigorous	3	150	1	No	0	60	1.59	23.7332	0	0	0
1089	2020-06-05 14:48:19	Man	1	47	Graduate	4	50	1	Yes	1	A lot	1	0	None/Less than 30 min	0	BEtween 3 and 6 months	3	I am not exercising	0	0	0	No	0	93	1.82	28.0763	1	0	0
1090	2020-07-05 13:06:16	Man	1	26	Graduate	4	49	1	Yes	1	A lot	1	0	None/Less than 30 min	0	I am not exercising	0	I am not exercising	0	0	0	No	0	62	1.77	19.79	0	0	0
1091	2020-07-05 07:48:17	Man	1	56	Graduate	4	65	1	Yes	1	A lot	1	4	Between 30 and More than 60 min min	30	More than 6 months	4	Moderate	2	120	0	No	0	76.5	1.83	22.8433	0	0	0
1092	2020-06-05 20:25:51	Woman	2	44	Graduate	4	45	1	Yes	1	A little	0	2	None/Less than 30 min	0	More than 6 months	4	Moderate	2	0	0	Always	1	53	#NULL!	#NULL!	#NULL!	0	0
1093	2020-06-05 17:07:16	Woman	2	27	Graduate	4	36	1	Yes	1	None	0	7	Between 30 and More than 60 min min	30	More than 6 months	4	Vigorous	3	210	1	A little	0	68	1.71	23.255	0	0	0
1094	2020-05-05 23:51:08	Man	1	73	Undergraduate	3	65	1	Yes	1	A little	0	4	More than 60 min	60	BEtween 3 and 6 months	3	Vigorous	3	240	1	No	0	81	1.76	26.1493	1	0	0
1095	2020-06-05 20:18:15	Man	1	56	Graduate	4	50	1	Yes	1	A lot	1	5	Between 30 and More than 60 min min	30	More than 6 months	4	Vigorous	3	150	1	No	0	68	1.6	26.5625	1	0	0
1096	2020-06-05 23:56:27	Man	1	37	Graduate	4	50	1	Yes	1	A lot	1	2	Between 30 and More than 60 min min	30	More than 6 months	4	Moderate	2	60	0	No	0	93	1.7	32.1799	2	0	0
1097	2020-07-05 01:10:46	Woman	2	34	Graduate	4	40	1	Yes	1	A lot	1	1	None/Less than 30 min	0	Less than a month	1	Moderate	2	0	0	Always	1	50	1.55	20.8117	0	0	0
1098	2020-06-05 18:50:41	Woman	2	38	Undergraduate	3	60	1	Yes	1	A lot	1	0	None/Less than 30 min	0	More than 6 months	4	Moderate	2	0	0	Sometimes	0	62	1.59	24.5243	0	1	1
1099	2020-06-05 14:10:17	Woman	2	39	Graduate	4	50	1	Yes	1	None	0	7	Between 30 and More than 60 min min	30	Between 1 and 3 months	2	Vigorous	3	210	1	A little	0	61	1.68	21.6128	0	0	0
1100	2020-06-05 11:53:05	Woman	2	38	Undergraduate	3	47	1	No	0	I do not exercise		0	None/Less than 30 min	0	I am not exercising	0	I am not exercising	0	0	0	No	0	80	1.71	27.3588	1	0	0
1101	2020-05-05 22:09:05	Man	1	32	Graduate	4	50	1	Yes	1	A lot	1	3	Between 30 and More than 60 min min	30	BEtween 3 and 6 months	3	Moderate	2	90	0	Frequently	1	87	1.71	29.7527	1	0	0
1102	2020-06-05 16:31:11	Woman	2	40	Graduate	4	40	1	Yes	1	A little	0	3	None/Less than 30 min	0	More than 6 months	4	Light	1	0	0	A little	0	48	1.6	18.75	0	0	0
1103	2020-06-05 22:54:30	Man	1	37	Undergraduate	3	45	1	Yes	1	A lot	1	1	Between 30 and More than 60 min min	30	More than 6 months	4	Moderate	2	30	0	Frequently	1	85	1.69	29.7609	1	0	0
1104	2020-07-05 09:57:29	Woman	2	27	Undergraduate	3	55	1	Yes	1	A little	0	3	Between 30 and More than 60 min min	30	Between 1 and 3 months	2	Moderate	2	90	0	No	0	57	1.71	19.4932	0	0	0
1105	2020-09-05 17:03:28	Man	1	24	Undergraduate	3	0	0	Yes	1	A lot	1	1	None/Less than 30 min	0	Less than a month	1	Moderate	2	0	0	Sometimes	0	66	1.63	24.841	0	0	0
1106	2020-06-05 08:53:54	Man	1	61	Undergraduate	3	40	1	Yes	1	A lot	1	4	More than 60 min	60	More than 6 months	4	Vigorous	3	240	1	No	0	64	1.63	24.0882	0	0	0
1107	2020-05-05 23:19:21	Man	1	39	Graduate	4	45	1	Yes	1	A lot	1	0	None/Less than 30 min	0	I am not exercising	0	I am not exercising	0	0	0	A little	0	108	1.86	31.2175	2	0	0
1108	2020-06-05 17:24:55	Man	1	30	Graduate	4	48	1	Yes	1	A little	0	4	Between 30 and More than 60 min min	30	Between 1 and 3 months	2	Vigorous	3	120	0	Frequently	1	73	1.7	25.2595	1	0	0
1109	2020-06-05 09:20:43	Woman	2	29	Graduate	4	15	0	No	0	A little	0	0	None/Less than 30 min	0	I am not exercising	0	I am not exercising	0	0	0	A little	0	56.2		#NULL!	#NULL!	0	0
1110	2020-06-05 16:37:36	Woman	2	63	Undergraduate	3	47	1	Yes	1	A lot	1	5	Between 30 and More than 60 min min	30	Less than a month	1	Light	1	0	0	Sometimes	0	50	1.48	22.8269	0	0	0
1111	2020-09-05 13:09:21	Woman	2	56	Undergraduate	3	55	1	Yes	1	A little	0	5	Between 30 and More than 60 min min	30	Between 1 and 3 months	2	Moderate	2	150	1	A little	0	53	1.48	24.1965	0	0	0
1112	2020-05-05 15:10:13	Man	1	45	Graduate	4	43	1	Yes	1	A lot	1	3	Between 30 and More than 60 min min	30	Between 1 and 3 months	2	Vigorous	3	90	0	No	0	120	1.87	34.3161	2	0	0
1113	2020-07-05 17:20:30	Man	1	44	Undergraduate	3	50	1	Yes	1	A little	0	2	Between 30 and More than 60 min min	30	Between 1 and 3 months	2	Vigorous	3	60	0	Sometimes	0	76	1.71	25.9909	1	1	0
1114	2020-06-05 09:37:37	Man	1	37	Graduate	4		#NULL!	Yes	1	A little	0	4	Between 30 and More than 60 min min	30	Between 1 and 3 months	2	Vigorous	3	120	0	No	0	64	1.66	23.2254	0	0	0
1115	2020-07-05 10:00:11	Woman	2	25	Undergraduate	3	48	1	Yes	1	A little	0	5	Between 30 and More than 60 min min	30	More than 6 months	4	Vigorous	3	150	1	No	0	61	1.65	22.4059	0	0	0
1116	2020-06-05 17:46:14	Man	1	22	Undergraduate	3	70	1	Yes	1	A lot	1	5	Between 30 and More than 60 min min	30	More than 6 months	4	Vigorous	3	150	1	Always	1	98	1.9	27.1468	1	0	0
1117	2020-08-05 14:06:01	Woman	2	20	Undergraduate	3	60	1	Yes	1	A lot	1	5	Between 30 and More than 60 min min	30	Between 1 and 3 months	2	Vigorous	3	150	1	A little	0	52	1.7	17.9931	0	1	0
1118	2020-08-05 19:48:05	Woman	2	18	Undergraduate	3	51	1	Yes	1	A little	0	5	Between 30 and More than 60 min min	30	Less than a month	1	Vigorous	3	150	1	No	0	70	1.75	22.8571	0	0	1
1119	2020-06-05 19:04:53	Man	1	56	Graduate	4	45	1	Yes	1	A lot	1	0	None/Less than 30 min	0	More than 6 months	4	I am not exercising	0	0	0	No	0	78	1.65	28.6501	1	0	0
1120	2020-07-05 09:58:59	Man	1	52	Graduate	4	60	1	Yes	1	A little	0	5	Between 30 and More than 60 min min	30	More than 6 months	4	Moderate	2	150	1	No	0	69	1.65	25.3444	1	0	0
1121	2020-05-05 22:15:32	Woman	2	65	Graduate	4	45	1	Yes	1	A little	0	7	More than 60 min	60	More than 6 months	4	Vigorous	3	420	1	No	0	62	1.58	24.8358	0	0	0
1122	2020-09-05 10:18:16	Man	1	64	Undergraduate	3	60	1	Yes	1	A lot	1	3	More than 60 min	60	More than 6 months	4	Moderate	2	180	1	No	0	80	1.62	30.4832	2	0	0
1123	2020-08-05 09:12:20	Woman	2	37	Graduate	4	60	1	Yes	1	A lot	1	3	Between 30 and More than 60 min min	30	Between 1 and 3 months	2	Moderate	2	90	0	Always	1	64.5	1.62	24.577	0	1	0
1124	2020-06-05 13:59:24	Man	1	32	Graduate	4	45	1	Yes	1	A lot	1	7	More than 60 min	60	More than 6 months	4	Light	1	0	0	A little	0	63	1.73	21.0498	0	1	0
1125	2020-06-05 23:21:16	Woman	2	29	Graduate	4	32	1	Yes	1	A lot	1	3	Between 30 and More than 60 min min	30	More than 6 months	4	Moderate	2	90	0	Frequently	1	62	1.58	24.8358	0	1	0
1126	2020-06-05 16:55:13	Man	1	28	Undergraduate	3	45	1	Yes	1	A lot	1	2	None/Less than 30 min	0	More than 6 months	4	Vigorous	3	0	0	A little	0	75	1.74	24.7721	0	1	0
1127	2020-09-05 23:20:55	Woman	2	19	Undergraduate	3	53	1	No	0	A lot	1	5	More than 60 min	60	Between 1 and 3 months	2	Vigorous	3	300	1	No	0	60	1.7	20.7612	0	0	0
1128	2020-09-05 12:29:21	Woman	2	45	Undergraduate	3	55	1	Yes	1	A little	0	6	Between 30 and More than 60 min min	30	More than 6 months	4	Vigorous	3	180	1	Sometimes	0	63	#NULL!	#NULL!	#NULL!	0	0
1129	2020-05-05 17:56:15	Man	1	22	Undergraduate	3	50	1	No	0	A little	0	2	None/Less than 30 min	0	Between 1 and 3 months	2	Light	1	0	0	No	0	70	1.73	23.3887	0	0	0
1130	2020-05-05 14:56:13	Man	1	18	High School	2	60	1	No	0	A little	0	0	None/Less than 30 min	0	I am not exercising	0	I am not exercising	0	0	0	Frequently	1	68	1.74	22.46	0	0	0
1131	2020-05-05 23:03:14	Woman	2	43	Graduate	4	48	1	Yes	1	A lot	1	3	Between 30 and More than 60 min min	30	More than 6 months	4	Vigorous	3	90	0	Frequently	1	58	1.59	22.9421	0	1	0
1132	2020-05-05 14:21:56	Woman	2	42	Graduate	4	20	1	Yes	1	A lot	1	0	None/Less than 30 min	0	I am not exercising	0	I am not exercising	0	0	0	Frequently	1	63	1.67	22.5896	0	0	0
1133	2020-05-05 23:02:27	Woman	2	40	Undergraduate	3	55	1	Yes	1	A lot	1	2	Between 30 and More than 60 min min	30	More than 6 months	4	Vigorous	3	60	0	Frequently	1	58	1.6	22.6562	0	1	1
1134	2020-06-05 15:11:31	Man	1	39	Undergraduate	3	50	1	No	0	I do not exercise		0	None/Less than 30 min	0	I am not exercising	0	I am not exercising	0	0	0	Always	1	106	1.82	32.001	2	1	0
1135	2020-06-05 14:27:04	Woman	2	50	Undergraduate	3	50	1	Yes	1	A lot	1	4	None/Less than 30 min	0	Between 1 and 3 months	2	Vigorous	3	0	0	A little	0	56	1.63	21.0772	0	0	0
1136	2020-06-05 14:02:15	Woman	2	37	Undergraduate	3	52	1	Yes	1	A little	0	6	Between 30 and More than 60 min min	30	More than 6 months	4	Vigorous	3	180	1	A little	0	52	1.61	20.061	0	0	0
1137	2020-09-05 13:06:37	Woman	2	35	High School	2	60	1	Yes	1	A little	0	2	None/Less than 30 min	0	Less than a month	1	Light	1	0	0	Frequently	1	70	1.63	26.3465	1	0	0
1138	2020-05-05 21:36:54	Man	1	32	Undergraduate	3	53	1	Yes	1	A lot	1	4	Between 30 and More than 60 min min	30	Between 1 and 3 months	2	Vigorous	3	120	0	A little	0	85	1.72	28.7317	1	0	0
1139	2020-05-05 16:35:32	Man	1	26	Undergraduate	3	30	1	Yes	1	A little	0	4	None/Less than 30 min	0	Less than a month	1	Moderate	2	0	0	No	0	73	1.72	24.6755	0	0	0
1140	2020-06-05 21:17:51	Woman	2	64	Undergraduate	3	45	1	Yes	1	A lot	1	0	None/Less than 30 min	0	I am not exercising	0	Light	1	0	0	No	0	55	1.52	23.8054	0	0	0
1141	2020-05-05 17:29:39	Man	1	59	Graduate	4	15	0	Yes	1	A lot	1	4	None/Less than 30 min	0	Between 1 and 3 months	2	Light	1	0	0	No	0	98	1.8	30.2469	2	0	0
1142	2020-08-05 08:59:04	Woman	2	57	Undergraduate	3	50	1	Yes	1	A lot	1	7	Between 30 and More than 60 min min	30	Between 1 and 3 months	2	Moderate	2	210	1	A little	0	167	1.66	#NULL!	#NULL!	0	0
1143	2020-07-05 18:04:07	Woman	2	38	Graduate	4	50	1	Yes	1	A lot	1	3	Between 30 and More than 60 min min	30	More than 6 months	4	Vigorous	3	90	0	Sometimes	0	65	1.63	24.4646	0	0	0
1144	2020-05-05 20:35:52	Woman	2	33	Graduate	4	45	1	Yes	1	None	0	5	Between 30 and More than 60 min min	30	More than 6 months	4	Vigorous	3	150	1	A little	0	65	1.72	21.9713	0	0	0
1145	2020-06-05 13:01:17	Woman	2	33	Graduate	4	50	1	Yes	1	A lot	1	5	Between 30 and More than 60 min min	30	More than 6 months	4	Vigorous	3	150	1	Sometimes	0	69	1.65	25.3444	1	0	0
1146	2020-10-05 16:43:59	Man	1	28	High School	2	50	1	Yes	1	A lot	1	0	None/Less than 30 min	0	I am not exercising	0	I am not exercising	0	0	0	Frequently	1	67	1.75	21.8776	0	0	0
1147	2020-05-05 21:04:54	Woman	2	23	High School	2	0	0	No	0	I do not exercise		0	None/Less than 30 min	0	I am not exercising	0	I am not exercising	0	0	0	No	0	58	1.57	23.5304	0	0	0
1148	2020-06-05 19:57:50	Woman	2	21	Undergraduate	3	46	1	No	0	A lot	1	3	None/Less than 30 min	0	Less than a month	1	Light	1	0	0	Frequently	1	70	1.58	28.0404	1	1	1
1149	2020-06-05 21:58:26	Man	1	41	Undergraduate	3	40	1	Yes	1	A lot	1	3	Between 30 and More than 60 min min	30	Between 1 and 3 months	2	Moderate	2	90	0	Sometimes	0	90	1.72	30.4218	2	0	0
1150	2020-05-05 17:59:49	Woman	2	40	Undergraduate	3	57	1	Yes	1	A lot	1	0	None/Less than 30 min	0	I am not exercising	0	I am not exercising	0	0	0	Sometimes	0	54	1.5	24	0	1	1
1151	2020-05-05 16:28:24	Woman	2	32	Graduate	4	65	1	Yes	1	A little	0	5	Between 30 and More than 60 min min	30	More than 6 months	4	Moderate	2	150	1	Frequently	1	62.5	1.74	20.6434	0	1	1
1152	2020-06-05 21:08:09	Woman	2	26	Graduate	4	56	1	Yes	1	A lot	1	0	None/Less than 30 min	0	I am not exercising	0	I am not exercising	0	0	0	No	0	60	1.6	23.4375	0	0	0
1153	2020-07-05 11:49:15	Woman	2	25	Undergraduate	3	50	1	Yes	1	A lot	1	3	Between 30 and More than 60 min min	30	Less than a month	1	Vigorous	3	90	0	Sometimes	0	66	1.63	24.841	0	1	1
1154	2020-07-05 18:09:24	Man	1	24	Undergraduate	3	43	1	Yes	1	A lot	1	4	Between 30 and More than 60 min min	30	Between 1 and 3 months	2	Moderate	2	120	0	Frequently	1	78	1.78	24.6181	0	0	0
1157	2020-05-05 14:25:13	Man	1	50	Graduate	4	40	1	Yes	1	A little	0	4	None/Less than 30 min	0	More than 6 months	4	Vigorous	3	0	0	Sometimes	0	100	1.7	34.6021	2	0	0
1158	2020-05-05 19:12:27	Woman	2	49	Undergraduate	3	40	1	No	0	A little	0	5	Between 30 and More than 60 min min	30	Between 1 and 3 months	2	Moderate	2	150	1	A little	0	70	1.71	23.939	0	0	0
1159	2020-07-05 11:17:12	Man	1	38	High School	2	40	1	Yes	1	None	0	5	More than 60 min	60	More than 6 months	4	Vigorous	3	300	1	A little	0	86	1.87	24.5932	0	0	0
1160	2020-05-05 19:35:48	Man	1	25	Undergraduate	3	7	0	Yes	1	A lot	1	0	None/Less than 30 min	0	I am not exercising	0	Light	1	0	0	Sometimes	0	86	1.71	29.4108	1	0	0
1161	2020-06-05 23:35:43	Woman	2	22	Undergraduate	3	52	1	Yes	1	A lot	1	5	More than 60 min	60	More than 6 months	4	Moderate	2	300	1	Always	1	61	1.69	21.3578	0	1	1
1162	2020-06-05 21:12:20	Man	1	58	High School	2	50	1	Yes	1	A lot	1	1	None/Less than 30 min	0	Less than a month	1	Moderate	2	0	0	No	0	72	1.65	26.4463	1	0	0
1163	2020-06-05 16:34:26	Man	1	41	Graduate	4	0	0	Yes	1	None	0	7	Between 30 and More than 60 min min	30	More than 6 months	4	Vigorous	3	210	1	No	0	66	1.73	22.0522	0	0	0
1164	2020-06-05 13:38:54	Man	1	36	Undergraduate	3	50	1	Yes	1	A little	0	3	Between 30 and More than 60 min min	30	Between 1 and 3 months	2	Moderate	2	90	0	No	0	77	1.78	24.3025	0	0	0
1165	2020-10-05 15:39:58	Man	1	29	Undergraduate	3	55	1	Yes	1	I do not exercise		0	None/Less than 30 min	0	I am not exercising	0	I am not exercising	1	0	0	No	0	80	1.92	21.7014	0	0	0
1166	2020-06-05 11:12:54	Woman	2	22	Undergraduate	3	45	1	No	0	A lot	1	4	None/Less than 30 min	0	Less than a month	1	Moderate	2	0	0	Always	1	83	1.73	27.7323	1	1	1
1167	2020-06-05 08:21:42	Woman	2	50	Undergraduate	3	0	0	No	0	I do not exercise		5	None/Less than 30 min	0	I am not exercising	0	I am not exercising	2	0	0	A little	0	70	1.67	25.0995	1	0	0
1168	2020-07-05 22:19:36	Woman	2	43	Undergraduate	3	7	0	Yes	1	A little	0	1	More than 60 min	60	More than 6 months	4	Moderate	2	60	0	No	0	65	1.73	21.7181	0	0	0
1169	2020-06-05 16:31:37	Man	1	41	Graduate	4	50	1	Yes	1	A lot	1	2	None/Less than 30 min	0	Between 1 and 3 months	2	Vigorous	3	0	0	A little	0	107	1.86	30.9284	2	1	0
1170	2020-07-05 17:07:32	Woman	2	38	Undergraduate	3	50	1	Yes	1	A lot	1	2	Between 30 and More than 60 min min	30	More than 6 months	4	Moderate	2	60	0	Frequently	1	75	1.58	30.0433	2	1	0
1171	2020-06-05 16:13:54	Woman	2	27	Graduate	4	49	1	Yes	1	A little	0	4	Between 30 and More than 60 min min	30	Between 1 and 3 months	2	Moderate	2	120	0	Sometimes	0	48	1.52	20.7756	0	1	0
1172	2020-07-05 21:03:18	Woman	2	23	Undergraduate	3	40	1	Yes	1	A little	0	5	More than 60 min	60	BEtween 3 and 6 months	3	Moderate	2	300	1	Frequently	1	50	1.67	17.9282	0	1	0
1173	2020-04-05 22:20:32	Woman	2	55	Graduate	4	40	1	Yes	1	A lot	1	5	More than 60 min	60	Between 1 and 3 months	2	Vigorous	3	300	1	Sometimes	0	57	1.59	22.5466	0	0	0
1174	2020-05-05 17:55:42	Woman	2	50	Undergraduate	3	45	1	Yes	1	A little	0	6	Between 30 and More than 60 min min	30	Between 1 and 3 months	2	Vigorous	3	180	1	No	0	64	1.7	22.1453	0	0	0
1175	2020-06-05 14:18:11	Man	1	38	Graduate	4	50	1	Yes	1	A little	0	4	Between 30 and More than 60 min min	30	More than 6 months	4	Vigorous	3	120	0	No	0	115	1.85	33.6012	2	0	0
1176	2020-05-05 20:28:59	Man	1	35	Graduate	4	50	1	Yes	1	A little	0	5	None/Less than 30 min	0	More than 6 months	4	Vigorous	3	0	0	No	0	69	1.72	23.3234	0	0	0
1177	2020-05-05 23:42:15	Man	1	34	Graduate	4	10	0	Yes	1	A little	0	3	Between 30 and More than 60 min min	30	Between 1 and 3 months	2	Moderate	2	90	0	Frequently	1	75	1.78	23.6713	0	0	0
1178	2020-05-05 20:02:43	Man	1	24	Undergraduate	3		#NULL!	No	0	A lot	1	3	Between 30 and More than 60 min min	30	Between 1 and 3 months	2	Moderate	2	90	0	A little	0	104.2	1.85	30.4456	2	0	0
1179	2020-06-05 09:13:56	Woman	2	43	Undergraduate	3	30	1	Yes	1	A lot	1	2	Between 30 and More than 60 min min	30	BEtween 3 and 6 months	3	Moderate	2	60	0	No	0	70	1.57	28.3987	1	1	1
1180	2020-06-05 09:50:30	Woman	2	42	Undergraduate	3	51	1	No	0	A little	0	3	Between 30 and More than 60 min min	30	More than 6 months	4	Moderate	2	90	0	Frequently	1	63	1.62	24.0055	0	0	0
1181	2020-07-05 10:49:14	Man	1	42	Graduate	4	50	1	Yes	1	A lot	1	2	Between 30 and More than 60 min min	30	Less than a month	1	Moderate	2	60	0	No	0	87	1.86	25.1474	1	0	0
1182	2020-07-05 21:19:32	Woman	2	39	Graduate	4	0	0	Yes	1	A lot	1	0	None/Less than 30 min	0	I am not exercising	0	Light	1	0	0	Frequently	1	76	1.7	26.2976	1	1	0
1183	2020-07-05 21:27:05	Woman	2	20	Undergraduate	3	30	1	Yes	1	A lot	1	2	Between 30 and More than 60 min min	30	Between 1 and 3 months	2	Vigorous	3	60	0	No	0	79	1.73	26.3958	1	1	0
1184	2020-05-05 15:50:27	Man	1	18	High School	2	30	1	Yes	1	A lot	1	0	None/Less than 30 min	0	I am not exercising	0	I am not exercising	0	0	0	Frequently	1	60	1.7	20.7612	0	0	0
1185	2020-05-05 20:15:22	Woman	2	22	Undergraduate	3	0	0	Yes	1	A lot	1	0	None/Less than 30 min	0	I am not exercising	0	I am not exercising	0	0	0	Sometimes	0	70	1.6	27.3438	1	0	0
1186	2020-05-05 22:07:50	Woman	2	67	Undergraduate	3	45	1	Yes	1	A lot	1	4	Between 30 and More than 60 min min	30	Between 1 and 3 months	2	Moderate	2	120	0	No	0	62	1.59	24.5243	0	0	0
1187	2020-09-05 14:47:29	Man	1	67	Undergraduate	3	30	1	Yes	1	None	0	5	More than 60 min	60	More than 6 months	4	Vigorous	3	300	1	No	0	88	1.8	27.1605	1	0	0
1188	2020-06-05 17:43:49	Man	1	27	Graduate	4	45	1	Yes	1	A little	0	4	None/Less than 30 min	0	Between 1 and 3 months	2	Vigorous	3	0	0	Frequently	1	90	1.9	24.9307	0	0	0
1189	2020-07-05 18:05:43	Woman	2	20	High School	2	2	0	Yes	1	A lot	1	6	Between 30 and More than 60 min min	30	More than 6 months	4	Light	1	0	0	A little	0	75	1.66	27.2173	1	1	0
1190	2020-06-05 22:00:12	Woman	2	78	Graduate	4	40	1	Yes	1	A lot	1	2	Between 30 and More than 60 min min	30	More than 6 months	4	Moderate	2	60	0	No	0	74	1.63	27.852	1	0	0
1191	2020-08-05 05:07:42	Man	1	64	Graduate	4	53	1	Yes	1	A lot	1	5	More than 60 min	60	More than 6 months	4	Vigorous	3	300	1	Frequently	1	76	1.74	25.1024	1	0	0
1192	2020-07-05 08:26:14	Woman	2	45	High School	2	40	1	Yes	1	I do not exercise		0	None/Less than 30 min	0	I am not exercising	0	I am not exercising	0	0	0	Always	1	80	1.65	29.3848	1	1	1
1193	2020-06-05 12:55:11	Man	1	40	Undergraduate	3	35	1	Yes	1	A lot	1	0	None/Less than 30 min	0	I am not exercising	0	Vigorous	3	0	0	Frequently	1	80	1.69	28.0102	1	1	0
1194	2020-06-05 22:24:39	Man	1	24	Undergraduate	3	0	0	Yes	1	A little	0	6	Between 30 and More than 60 min min	30	More than 6 months	4	Moderate	2	180	1	A little	0	78	1.74	25.763	1	0	0
1195	2020-06-05 09:50:08	Man	1	58	Graduate	4	20	1	Yes	1	A lot	1	5	Between 30 and More than 60 min min	30	Between 1 and 3 months	2	Moderate	2	150	1	No	0	84	1.79	26.2164	1	0	0
1196	2020-05-05 14:17:05	Man	1	42	Graduate	4	50	1	Yes	1	A little	0	2	Between 30 and More than 60 min min	30	BEtween 3 and 6 months	3	Moderate	2	60	0	No	0	100	#NULL!	#NULL!	#NULL!	0	0
1197	2020-06-05 20:34:42	Woman	2	38	Graduate	4	46	1	Yes	1	A lot	1	6	Between 30 and More than 60 min min	30	More than 6 months	4	Moderate	2	180	1	Always	1	100	1.57	40.5696	2	1	1
1198	2020-06-05 22:32:17	Woman	2	34	Undergraduate	3	40	1	Yes	1	A lot	1	4	Between 30 and More than 60 min min	30	More than 6 months	4	Vigorous	3	120	0	Sometimes	0	52	1.52	22.5069	0	0	0
1199	2020-06-05 09:17:58	Woman	2	32	Graduate	4	40	1	Yes	1	A little	0	4	Between 30 and More than 60 min min	30	Between 1 and 3 months	2	Moderate	2	120	0	No	0	52	1.58	20.83	0	0	0
1200	2020-05-05 18:20:05	Man	1	21	High School	2	50	1	Yes	1	A lot	1	0	None/Less than 30 min	0	I am not exercising	0	Light	1	0	0	No	0	70	1.8	21.6049	0	0	0
1201	2020-07-05 21:55:53	Woman	2	21	Undergraduate	3	60	1	Yes	1	A lot	1	0	None/Less than 30 min	0	I am not exercising	0	I am not exercising	0	0	0	Always	1	63	1.63	23.7118	0	1	1
1202	2020-09-05 11:54:01	Woman	2	54	Elementary	1	40	1	Yes	1	A little	0	7	Between 30 and More than 60 min min	30	More than 6 months	4	Moderate	2	210	1	A little	0	60	1.6	23.4375	0	0	0
1203	2020-10-05 14:41:07	Woman	2	28	Undergraduate	3	63	1	Yes	1	A little	0	6	More than 60 min	60	More than 6 months	4	Vigorous	3	360	1	No	0	68	1.7	23.5294	0	0	0
1204	2020-05-05 23:17:22	Woman	2	26	Undergraduate	3	0	0	Yes	1	A little	0	3	Between 30 and More than 60 min min	30	BEtween 3 and 6 months	3	Moderate	2	90	0	A little	0	48	1.56	19.7239	0	0	0
1205	2020-06-05 23:04:43	Woman	2	50	Undergraduate	3	0	0	No	0	I do not exercise		0	None/Less than 30 min	0	I am not exercising	0	I am not exercising	0	0	0	No	0	51	1.59	20.1733	0	0	0
1206	2020-06-05 03:05:57	Man	1	48	Graduate	4	35	1	Yes	1	A lot	1	3	Between 30 and More than 60 min min	30	More than 6 months	4	Moderate	2	90	0	Sometimes	0	82	1.8	25.3086	1	0	0
1207	2020-07-05 02:12:42	Woman	2	48	Undergraduate	3	30	1	Yes	1	A little	0	1	More than 60 min	60	More than 6 months	4	Moderate	2	60	0	Always	1	73	1.6	28.5156	1	1	0
1208	2020-05-05 15:00:48	Woman	2	38	Graduate	4	49	1	Yes	1	A lot	1	0	None/Less than 30 min	0	More than 6 months	4	Vigorous	3	0	0	Sometimes	0	59	1.65	21.6713	0	0	0
1209	2020-06-05 13:13:34	Man	1	34	Graduate	4	45	1	Yes	1	A lot	1	3	Between 30 and More than 60 min min	30	More than 6 months	4	Vigorous	3	90	0	No	0	86	1.74	28.4053	1	0	0
1210	2020-05-05 16:37:29	Woman	2	31	Graduate	4	50	1	Yes	1	A lot	1	0	None/Less than 30 min	0	I am not exercising	0	Light	1	0	0	A little	0	79	1.77	25.2163	1	1	0
1211	2020-06-05 18:18:26	Woman	2	31	Graduate	4	50	1	No	0	A lot	1	5	Between 30 and More than 60 min min	30	Between 1 and 3 months	2	Vigorous	3	150	1	A little	0	71	1.7	24.5675	0	0	0
1212	2020-06-05 14:51:34	Woman	2	30	Undergraduate	3	50	1	Yes	1	A lot	1	5	None/Less than 30 min	0	More than 6 months	4	Light	1	0	0	No	0	57	1.59	22.5466	0	0	0
1213	2020-07-05 08:08:05	Man	1	24	Graduate	4	0	0	Yes	1	A lot	1	3	None/Less than 30 min	0	Between 1 and 3 months	2	Vigorous	3	0	0	A little	0	75	1.78	23.6713	0	1	1
1214	2020-06-05 12:24:02	Woman	2	47	Graduate	4	65	1	No	0	A little	0	0	None/Less than 30 min	0	I am not exercising	0	Light	1	0	0	Always	1	60	1.64	22.3082	0	1	0
1215	2020-06-05 16:25:12	Woman	2	37	Graduate	4	45	1	Yes	1	A lot	1	3	More than 60 min	60	Between 1 and 3 months	2	Moderate	2	180	1	Sometimes	0	60	1.58	24.0346	0	0	0
1216	2020-06-05 21:02:59	Woman	2	37	Graduate	4	50	1	Yes	1	A lot	1	3	None/Less than 30 min	0	More than 6 months	4	Moderate	2	0	0	Frequently	1	45	1.6	17.5781	0	1	0
1217	2020-07-05 11:11:30	Man	1	33	Undergraduate	3	45	1	Yes	1	A lot	1	0	None/Less than 30 min	0	I am not exercising	0	I am not exercising	0	0	0	Frequently	1	108	1.8	33.3333	2	0	0
1218	2020-05-05 14:11:51	Woman	2	24	Graduate	4	40	1	Yes	1	A lot	1	0	None/Less than 30 min	0	I am not exercising	0	Light	1	0	0	Always	1	43.5	1.56	17.8748	0	1	0
1219	2020-06-05 18:42:21	Man	1	65	High School	2	30	1	Yes	1	A little	0	6	Between 30 and More than 60 min min	30	More than 6 months	4	Moderate	2	180	1	No	0	98	1.71	33.5146	2	0	0
1220	2020-06-05 12:05:51	Man	1	43	Undergraduate	3	2	0	Yes	1	A lot	1	7	Between 30 and More than 60 min min	30	More than 6 months	4	Moderate	2	210	1	Frequently	1	87	1.85	25.42	1	1	1
1221	2020-06-05 08:32:02	Woman	2	42	Graduate	4	50	1	Yes	1	None	0	5	More than 60 min	60	More than 6 months	4	Moderate	2	300	1	No	0	52	1.59	20.5688	0	0	0
1222	2020-09-05 12:22:30	Woman	2	61	Graduate	4	54	1	Yes	1	A little	0	4	None/Less than 30 min	0	Between 1 and 3 months	2	Moderate	2	0	0	Always	1	69	1.59	27.2932	1	0	0
1223	2020-06-05 17:11:57	Woman	2	36	Undergraduate	3	40	1	Yes	1	A lot	1	5	Between 30 and More than 60 min min	30	Between 1 and 3 months	2	Light	1	0	0	Always	1	58	#NULL!	#NULL!	#NULL!	1	0
1224	2020-06-05 12:02:21	Man	1	35	Graduate	4	49	1	No	0	None	0	5	None/Less than 30 min	0	Less than a month	1	Light	1	0	0	No	0	70	1.64	26.0262	1	0	0
1225	2020-05-05 17:27:56	Man	1	50	High School	2	60	1	Yes	1	None	0	4	More than 60 min	60	More than 6 months	4	Moderate	2	240	1	No	0	102	1.79	31.8342	2	0	0
1226	2020-06-05 08:38:58	Woman	2	32	Graduate	4	51	1	No	0	I do not exercise		1	Between 30 and More than 60 min min	30	I am not exercising	0	I am not exercising	2	0	0	A little	0	73	1.69	25.5593	1	1	0
1227	2020-07-05 16:56:49	Woman	2	59	Undergraduate	3	57	1	Yes	1	A little	0	1	None/Less than 30 min	0	Between 1 and 3 months	2	Light	1	0	0	A little	0	50	1.53	21.3593	0	0	0
1228	2020-05-05 21:21:08	Woman	2	45	Graduate	4	49	1	Yes	1	A little	0	6	Between 30 and More than 60 min min	30	Between 1 and 3 months	2	Vigorous	3	180	1	No	0	63	1.66	22.8625	0	0	0
1229	2020-06-05 16:09:24	Woman	2	44	Graduate	4	51	1	Yes	1	A lot	1	3	Between 30 and More than 60 min min	30	Between 1 and 3 months	2	Vigorous	3	90	0	Frequently	1	61	1.59	24.1288	0	1	0
1230	2020-05-05 17:13:29	Man	1	31	Undergraduate	3	50	1	Yes	1	A lot	1	6	Between 30 and More than 60 min min	30	Less than a month	1	Vigorous	3	180	1	No	0	180	1.75	58.7755	2	1	0
1231	2020-07-05 07:29:25	Man	1	58	Undergraduate	3	50	1	No	0	A little	0	3	Between 30 and More than 60 min min	30	Between 1 and 3 months	2	Moderate	2	90	0	No	0	88	1.77	28.089	1	0	0
1232	2020-05-05 21:47:59	Man	1	55	Graduate	4	42	1	Yes	1	A lot	1	7	More than 60 min	60	More than 6 months	4	Vigorous	3	420	1	No	0	75	1.72	25.3515	1	1	0
1233	2020-05-05 14:35:43	Woman	2	39	Graduate	4	50	1	Yes	1	A lot	1	3	Between 30 and More than 60 min min	30	Between 1 and 3 months	2	Moderate	2	90	0	No	0	78	1.78	24.6181	0	0	0
1234	2020-09-05 12:15:23	Woman	2	30	Undergraduate	3	45	1	No	0	A lot	1	2	Between 30 and More than 60 min min	30	Between 1 and 3 months	2	Moderate	2	60	0	Always	1	66	1.54	27.8293	1	1	1
1235	2020-06-05 17:40:17	Woman	2	29	Undergraduate	3	45	1	Yes	1	A lot	1	3	Between 30 and More than 60 min min	30	Between 1 and 3 months	2	Moderate	2	90	0	Sometimes	0	50	1.56	20.5457	0	0	0
1237	2020-07-05 11:46:54	Man	1	38	Graduate	4	60	1	Yes	1	I do not exercise		0	None/Less than 30 min	0	I am not exercising	0	I am not exercising	0	0	0	Sometimes	0	76	1.74	25.1024	1	0	0
1238	2020-09-05 14:17:38	Woman	2	25	Undergraduate	3	55	1	Yes	1	A lot	1	3	Between 30 and More than 60 min min	30	More than 6 months	4	Vigorous	3	90	0	Sometimes	0	66	1.6	25.7812	1	0	0
1239	2020-06-05 07:30:43	Man	1	60	High School	2	58	1	Yes	1	A lot	1	3	Between 30 and More than 60 min min	30	Between 1 and 3 months	2	Light	1	0	0	Frequently	1	93	1.66	33.7495	2	1	0
1240	2020-07-05 03:43:55	Woman	2	47	Undergraduate	3	50	1	Yes	1	I do not exercise		0	None/Less than 30 min	0	I am not exercising	0	I am not exercising	0	0	0	Always	1	70	1.56	28.764	1	1	0
1241	2020-07-05 00:07:59	Woman	2	20	Undergraduate	3	40	1	Yes	1	A lot	1	0	None/Less than 30 min	0	I am not exercising	0	I am not exercising	0	0	0	Frequently	1	62	1.63	23.3355	0	1	1
1242	2020-05-05 18:06:18	Woman	2	62	Graduate	4	56	1	Yes	1	A lot	1	0	None/Less than 30 min	0	More than 6 months	4	Moderate	2	0	0	Frequently	1	80	#NULL!	#NULL!	#NULL!	1	0
1243	2020-06-05 13:18:44	Woman	2	57	Graduate	4	5	0	Yes	1	A lot	1	3	Between 30 and More than 60 min min	30	More than 6 months	4	Vigorous	3	90	0	No	0	51	1.63	19.1953	0	0	0
1244	2020-07-05 08:38:51	Woman	2	57	Graduate	4	57	1	Yes	1	A lot	1	4	Between 30 and More than 60 min min	30	Between 1 and 3 months	2	Moderate	2	120	0	Sometimes	0	56	1.58	22.4323	0	0	0
1245	2020-05-05 14:30:56	Man	1	33	Graduate	4	47	1	Yes	1	A little	0	3	Between 30 and More than 60 min min	30	Between 1 and 3 months	2	Moderate	2	90	0	No	0	75	1.73	25.0593	1	0	0
1246	2020-06-05 08:27:23	Woman	2	65	Undergraduate	3	47	1	No	0	A lot	1	0	None/Less than 30 min	0	I am not exercising	0	Light	1	0	0	A little	0	68	1.67	24.3824	0	0	0
1247	2020-09-05 20:33:20	Woman	2	49	Undergraduate	3	60	1	Yes	1	A little	0	4	Between 30 and More than 60 min min	30	More than 6 months	4	Moderate	2	120	0	A little	0	72	1.6	28.125	1	0	0
1248	2020-10-05 21:46:56	Woman	2	64	Graduate	4	30	1	Yes	1	A lot	1	1	None/Less than 30 min	0	Between 1 and 3 months	2	Moderate	2	0	0	No	0	62	1.65	22.7732	0	0	0
1249	2020-06-05 18:40:23	Woman	2	58	Undergraduate	3	50	1	Yes	1	A lot	1	0	None/Less than 30 min	0	I am not exercising	0	I am not exercising	0	0	0	A little	0	62	1.67	22.231	0	0	0
1250	2020-09-05 14:55:45	Woman	2	25	Undergraduate	3	51	1	Yes	1	A little	0	6	Between 30 and More than 60 min min	30	Between 1 and 3 months	2	Vigorous	3	180	1	Frequently	1	59	1.69	20.6575	0	0	0
1252	2020-05-05 19:42:25	Man	1	60	Graduate	4	45	1	Yes	1	A lot	1	4	More than 60 min	60	More than 6 months	4	Moderate	2	240	1	No	0	#NULL!	#NULL!	#NULL!	#NULL!	0	0
1253	2020-05-05 14:49:08	Man	1	19	Undergraduate	3	30	1	Yes	1	A lot	1	2	None/Less than 30 min	0	Between 1 and 3 months	2	Moderate	2	0	0	Always	1	62	1.7	21.4533	0	1	0
1254	2020-06-05 16:20:09	Man	1	57	Undergraduate	3	35	1	Yes	1	A little	0	2	Between 30 and More than 60 min min	30	Between 1 and 3 months	2	Vigorous	3	60	0	A little	0	70	1.7	24.2215	0	0	0
1255	2020-09-05 07:04:02	Woman	2	38	Undergraduate	3	42	1	Yes	1	A little	0	5	None/Less than 30 min	0	Between 1 and 3 months	2	Vigorous	3	0	0	No	0	65	1.63	24.4646	0	0	0
1256	2020-07-05 16:55:06	Woman	2	35	Graduate	4	18	1	No	0	A little	0	0	None/Less than 30 min	0	I am not exercising	0	I am not exercising	0	0	0	No	0	56	1.69	19.6072	0	1	1
1257	2020-07-05 17:43:49	Woman	2	24	Undergraduate	3	51	1	Yes	1	A lot	1	0	None/Less than 30 min	0	I am not exercising	0	I am not exercising	0	0	0	Sometimes	0	75	1.62	28.578	1	1	1
1258	2020-06-05 10:59:10	Woman	2	22	Undergraduate	3	51	1	No	0	I do not exercise		1	None/Less than 30 min	0	I am not exercising	0	I am not exercising	1	0	0	A little	0	83	1.67	29.7608	1	1	1
1259	2020-07-05 16:47:40	Man	1	21	Undergraduate	3	45	1	Yes	1	A lot	1	0	None/Less than 30 min	0	I am not exercising	0	I am not exercising	0	0	0	No	0	83	1.82	25.0574	1	0	0
1261	2020-05-05 20:53:57	Woman	2	45	Graduate	4	56	1	Yes	1	A little	0	4	Between 30 and More than 60 min min	30	More than 6 months	4	Vigorous	3	120	0	A little	0	68	1.68	24.093	0	1	0
1262	2020-06-05 12:45:38	Man	1	31	Graduate	4	60	1	Yes	1	A lot	1	4	Between 30 and More than 60 min min	30	Less than a month	1	Moderate	2	120	0	Sometimes	0	112	1.77	35.7496	2	0	0
1263	2020-05-05 15:21:08	Man	1	30	Graduate	4	50	1	Yes	1	A lot	1	3	Between 30 and More than 60 min min	30	More than 6 months	4	Moderate	2	90	0	Sometimes	0	94	1.83	28.0689	1	1	1
1264	2020-05-05 15:47:19	Woman	2	71	Elementary	1	30	1	Yes	1	A lot	1	0	Between 30 and More than 60 min min	30	More than 6 months	4	Moderate	2	0	0	No	0	83	1.64	30.8596	2	0	0
1265	2020-05-05 17:13:43	Man	1	60	High School	2	60	1	No	0	A little	0	2	None/Less than 30 min	0	More than 6 months	4	Light	1	0	0	Sometimes	0	94	1.69	32.912	2	0	0
1266	2020-06-05 16:02:06	Man	1	38	Undergraduate	3	30	1	Yes	1	A little	0	4	Between 30 and More than 60 min min	30	More than 6 months	4	Vigorous	3	120	0	No	0	76	1.76	24.5351	0	0	0
1267	2020-06-05 16:52:21	Man	1	33	Graduate	4	54	1	Yes	1	None	0	5	Between 30 and More than 60 min min	30	More than 6 months	4	Vigorous	3	150	1	A little	0	95	1.71	32.4886	2	0	0
1268	2020-06-05 11:32:37	Woman	2	32	Graduate	4	32	1	Yes	1	A little	0	7	Between 30 and More than 60 min min	30	More than 6 months	4	Vigorous	3	210	1	No	0	58	1.51	25.4375	1	0	0
1269	2020-05-05 21:59:50	Woman	2	26	Graduate	4	50	1	Yes	1	A lot	1	4	Between 30 and More than 60 min min	30	BEtween 3 and 6 months	3	Vigorous	3	120	0	No	0	55	1.56	22.6003	0	1	1
1270	2020-06-05 09:21:55	Man	1	40	Graduate	4	45	1	Yes	1	A lot	1	0	None/Less than 30 min	0	I am not exercising	0	Light	1	0	0	Frequently	1	90	1.73	30.0712	2	0	1
1271	2020-06-05 08:13:45	Woman	2	26	Undergraduate	3	45	1	No	0	A little	0	4	None/Less than 30 min	0	Between 1 and 3 months	2	Light	1	0	0	Sometimes	0	59	1.65	21.6713	0	0	0
1272	2020-07-05 00:08:32	Woman	2	35	Undergraduate	3	44	1	No	0	I do not exercise		0	None/Less than 30 min	0	I am not exercising	0	I am not exercising	1	0	0	Sometimes	0	72	1.65	26.4463	1	0	0
1273	2020-08-05 17:14:16	Woman	2	28	Undergraduate	3	50	1	Yes	1	A lot	1	4	Between 30 and More than 60 min min	30	Between 1 and 3 months	2	Moderate	2	120	0	No	0	90	1.8	27.7778	1	1	0
1274	2020-06-05 10:37:03	Man	1	27	Graduate	4		#NULL!	Yes	1	A lot	1	1	None/Less than 30 min	0	Less than a month	1	Light	1	0	0	Sometimes	0	100	1.75	32.6531	2	0	0
1275	2020-06-05 16:50:36	Woman	2	57	Graduate	4	30	1	Yes	1	None	0	5	More than 60 min	60	More than 6 months	4	Moderate	2	300	1	A little	0	55	1.62	20.9572	0	0	0
1276	2020-06-05 15:35:19	Woman	2	48	Undergraduate	3	40	1	No	0	A lot	1	3	None/Less than 30 min	0	Less than a month	1	Light	1	0	0	A little	0	81	1.68	28.699	1	0	0
1277	2020-05-05 20:06:08	Man	1	43	Graduate	4	25	1	Yes	1	A lot	1	0	None/Less than 30 min	0	I am not exercising	0	I am not exercising	0	0	0	Sometimes	0	85	1.75	27.7551	1	1	0
1278	2020-05-05 23:11:34	Woman	2	39	Graduate	4	54	1	No	0	A little	0	2	Between 30 and More than 60 min min	30	Between 1 and 3 months	2	Moderate	2	60	0	Frequently	1	59	1.57	23.9361	0	0	0
1279	2020-07-05 10:07:03	Woman	2	24	Graduate	4	51	1	Yes	1	A lot	1	6	Between 30 and More than 60 min min	30	Between 1 and 3 months	2	Vigorous	3	180	1	No	0	57	1.74	18.8268	0	0	0
1280	2020-07-05 13:51:01	Woman	2	45	Graduate	4	50	1	Yes	1	I do not exercise		0	None/Less than 30 min	0	I am not exercising	0	I am not exercising	0	0	0	No	0	82	1.68	29.0533	1	0	0
1281	2020-06-05 16:45:54	Man	1	31	Undergraduate	3	63	1	Yes	1	A little	0	6	More than 60 min	60	More than 6 months	4	Vigorous	3	360	1	No	0	83	1.8	25.6173	1	0	0
1282	2020-06-05 00:49:35	Woman	2	28	High School	2	50	1	No	0	I do not exercise		0	None/Less than 30 min	0	I am not exercising	0	I am not exercising	0	0	0	No	0	56	1.55	23.3091	0	0	0
1283	2020-06-05 13:57:15	Man	1	26	Undergraduate	3	51	1	Yes	1	A lot	1	1	None/Less than 30 min	0	More than 6 months	4	Vigorous	3	0	0	Sometimes	0	110	1.87	31.4564	2	0	0
1284	2020-05-05 17:34:56	Man	1	25	Undergraduate	3	52	1	Yes	1	A lot	1	0	None/Less than 30 min	0	I am not exercising	0	I am not exercising	0	0	0	Always	1	110	1.8	33.9506	2	1	1
1285	2020-06-05 22:50:50	Man	1	24	Undergraduate	3	60	1	Yes	1	A lot	1	3	None/Less than 30 min	0	Less than a month	1	Vigorous	3	0	0	Sometimes	0	66	1.7	22.8374	0	1	0
1286	2020-05-05 23:42:36	Man	1	68	Graduate	4	40	1	No	0	I do not exercise		0	None/Less than 30 min	0	I am not exercising	0	I am not exercising	0	0	0	A little	0	90	1.76	29.0548	1	0	0
1287	2020-06-05 18:56:05	Woman	2	41	Graduate	4	45	1	No	0	None	0	2	None/Less than 30 min	0	Less than a month	1	Light	1	0	0	A little	0	81	1.61	31.2488	2	0	0
1288	2020-05-05 15:18:12	Woman	2	34	Graduate	4	50	1	Yes	1	A little	0	4	Between 30 and More than 60 min min	30	More than 6 months	4	Vigorous	3	120	0	Frequently	1	66	1.63	24.841	0	0	0
1289	2020-05-05 15:29:05	Woman	2	33	Graduate	4	0	0	No	0	I do not exercise		0	None/Less than 30 min	0	I am not exercising	0	I am not exercising	0	0	0	Sometimes	0	68	1.69	23.8087	0	0	0
1290	2020-06-05 13:56:19	Man	1	26	Undergraduate	3	46	1	Yes	1	A lot	1	2	None/Less than 30 min	0	Between 1 and 3 months	2	Vigorous	3	0	0	Frequently	1	88	1.78	27.7743	1	0	0
1291	2020-06-05 18:42:12	Woman	2	25	Graduate	4	50	1	Yes	1	A lot	1	4	Between 30 and More than 60 min min	30	More than 6 months	4	Moderate	2	120	0	No	0	57	1.63	21.4536	0	0	0
1292	2020-05-05 14:36:13	Man	1	22	High School	2	50	1	Yes	1	A little	0	3	More than 60 min	60	More than 6 months	4	Vigorous	3	180	1	Frequently	1	59	1.73	19.7133	0	0	0
1293	2020-05-05 22:56:11	Man	1	76	Undergraduate	3	52	1	Yes	1	A lot	1	5	None/Less than 30 min	0	Between 1 and 3 months	2	Light	1	0	0	A little	0	100	1.72	33.8021	2	0	0
1294	2020-06-05 18:08:04	Woman	2	64	Undergraduate	3	48	1	No	0	I do not exercise		0	None/Less than 30 min	0	I am not exercising	0	I am not exercising	0	0	0	Frequently	1	72	1.5	32	2	0	1
1295	2020-09-05 11:16:09	Woman	2	54	High School	2	54	1	No	0	A little	0	0	None/Less than 30 min	0	I am not exercising	0	I am not exercising	0	0	0	No	0	77	1.7	26.6436	1	0	0
1296	2020-05-05 16:03:41	Woman	2	50	Undergraduate	3	30	1	Yes	1	A lot	1	3	Between 30 and More than 60 min min	30	More than 6 months	4	Moderate	2	90	0	A little	0	65	1.75	21.2245	0	0	0
1297	2020-05-05 22:34:12	Man	1	39	Graduate	4	50	1	Yes	1	A lot	1	0	None/Less than 30 min	0	I am not exercising	0	I am not exercising	0	0	0	Frequently	1	120	1.87	34.3161	2	1	0
1298	2020-06-05 17:36:48	Woman	2	36	Graduate	4	50	1	Yes	1	A lot	1	1	Between 30 and More than 60 min min	30	More than 6 months	4	Moderate	2	30	0	Frequently	1	63	1.67	22.5896	0	0	0
1299	2020-06-05 13:51:36	Man	1	33	Undergraduate	3	50	1	Yes	1	A lot	1	3	Between 30 and More than 60 min min	30	Between 1 and 3 months	2	Light	1	0	0	Sometimes	0	72	1.75	23.5102	0	0	0
1300	2020-09-05 08:54:15	Woman	2	29	Graduate	4	55	1	Yes	1	A little	0	6	Between 30 and More than 60 min min	30	More than 6 months	4	Vigorous	3	180	1	No	0	60	1.62	22.8624	0	0	0
1301	2020-09-05 14:09:16	Man	1	25	Undergraduate	3	45	1	Yes	1	A lot	1	1	Between 30 and More than 60 min min	30	Less than a month	1	Moderate	2	30	0	No	0	82	1.89	22.9557	0	0	0
1302	2020-05-05 18:18:01	Woman	2	39	Graduate	4	50	1	Yes	1	A lot	1	0	None/Less than 30 min	0	BEtween 3 and 6 months	3	Light	1	0	0	No	0	58	1.72	19.6052	0	0	0
1303	2020-06-05 00:19:58	Woman	2	37	Graduate	4	46	1	Yes	1	A lot	1	3	Between 30 and More than 60 min min	30	BEtween 3 and 6 months	3	Moderate	2	90	0	Frequently	1	56	1.62	21.3382	0	0	0
1304	2020-06-05 08:38:51	Man	1	32	Undergraduate	3	50	1	Yes	1	A lot	1	3	More than 60 min	60	Between 1 and 3 months	2	Moderate	2	180	1	No	0	82	1.72	27.7177	1	0	0
1305	2020-05-05 15:36:05	Man	1	25	Undergraduate	3	57	1	Yes	1	A lot	1	2	None/Less than 30 min	0	Less than a month	1	Vigorous	3	0	0	Frequently	1	71	1.75	23.1837	0	1	0
1306	2020-06-05 23:29:41	Woman	2	24	Undergraduate	3	0	0	Yes	1	A lot	1	1	Between 30 and More than 60 min min	30	Less than a month	1	Moderate	2	30	0	A little	0	78	1.75	25.4694	1	0	1
1307	2020-09-05 14:20:36	Woman	2	20	Undergraduate	3	55	1	Yes	1	A lot	1	5	Between 30 and More than 60 min min	30	Between 1 and 3 months	2	Moderate	2	150	1	No	0	56	1.54	23.6128	0	0	0
1308	2020-06-05 13:02:42	Woman	2	44	Graduate	4	45	1	Yes	1	A lot	1	0	None/Less than 30 min	0	I am not exercising	0	Light	1	0	0	Always	1	64	1.65	23.5078	0	1	1
1309	2020-06-05 17:18:42	Man	1	41	Graduate	4	45	1	Yes	1	A little	0	3	Between 30 and More than 60 min min	30	More than 6 months	4	Moderate	2	90	0	Always	1	81	1.76	26.1493	1	1	0
1310	2020-06-05 20:13:46	Woman	2	38	Graduate	4	58	1	Yes	1	A little	0	5	Between 30 and More than 60 min min	30	More than 6 months	4	Vigorous	3	150	1	No	0	80	1.73	26.7299	1	0	0
1311	2020-07-05 15:09:05	Man	1	32	Graduate	4	45	1	Yes	1	A little	0	4	Between 30 and More than 60 min min	30	BEtween 3 and 6 months	3	Moderate	2	120	0	No	0	58	1.69	20.3074	0	0	0
1312	2020-05-05 16:57:47	Woman	2	18	High School	2	40	1	Yes	1	A lot	1	3	Between 30 and More than 60 min min	30	More than 6 months	4	Vigorous	3	90	0	A little	0	53	1.65	19.4674	0	0	0
1313	2020-06-05 09:40:59	Woman	2	18	High School	2	40	1	Yes	1	A lot	1	3	Between 30 and More than 60 min min	30	More than 6 months	4	Vigorous	3	90	0	A little	0	60	1.59	23.7332	0	0	0
1314	2020-07-05 10:49:02	Woman	2	51	Undergraduate	3	40	1	Yes	1	A little	0	4	Between 30 and More than 60 min min	30	More than 6 months	4	Moderate	2	120	0	A little	0	80	1.57	32.4557	2	1	0
1315	2020-06-05 16:41:24	Man	1	40	Graduate	4	52	1	Yes	1	A lot	1	4	Between 30 and More than 60 min min	30	More than 6 months	4	Moderate	2	120	0	Frequently	1	84	1.75	27.4286	1	0	1
1316	2020-05-05 15:25:50	Woman	2	31	Graduate	4	40	1	Yes	1	A lot	1	7	Between 30 and More than 60 min min	30	Less than a month	1	Moderate	2	210	1	No	0	75	1.64	27.8852	1	1	0
1317	2020-05-05 21:44:56	Woman	2	19	High School	2	40	1	Yes	1	A lot	1	3	Between 30 and More than 60 min min	30	More than 6 months	4	Vigorous	3	90	0	A little	0	53	1.7	18.3391	0	1	0
1318	2020-07-05 10:05:03	Woman	2	18	High School	2	47	1	No	0	I do not exercise		0	None/Less than 30 min	0	I am not exercising	0	I am not exercising	1	0	0	Always	1	60	1.6	23.4375	0	1	1
1319	2020-05-05 16:59:12	Woman	2	56	High School	2	34	1	Yes	1	A lot	1	2	Between 30 and More than 60 min min	30	Between 1 and 3 months	2	Vigorous	3	60	0	Frequently	1	#NULL!	1.74	#NULL!	#NULL!	0	0
1320	2020-05-05 16:26:41	Woman	2	50	Graduate	4	40	1	Yes	1	A little	0	3	Between 30 and More than 60 min min	30	BEtween 3 and 6 months	3	Moderate	2	90	0	A little	0	60	1.5	26.6667	1	0	0
1321	2020-06-05 09:38:28	Woman	2	39	Graduate	4	60	1	No	0	I do not exercise		0	None/Less than 30 min	0	I am not exercising	0	I am not exercising	0	0	0	A little	0	55	1.63	20.7008	0	1	0
1322	2020-06-05 06:39:01	Man	1	31	Graduate	4		#NULL!	Yes	1	A lot	1	5	None/Less than 30 min	0	More than 6 months	4	Vigorous	3	0	0	No	0	73	1.72	24.6755	0	0	0
1323	2020-06-05 14:37:31	Woman	2	36	Graduate	4	0	0	No	0	A little	0	0	None/Less than 30 min	0	I am not exercising	0	Light	1	0	0	Frequently	1	76	1.67	27.2509	1	0	0
1324	2020-06-05 11:14:19	Woman	2	32	Graduate	4	50	1	Yes	1	A lot	1	4	Between 30 and More than 60 min min	30	More than 6 months	4	Vigorous	3	120	0	Always	1	#NULL!	1.54	#NULL!	#NULL!	1	1
1325	2020-06-05 21:28:35	Woman	2	24	Undergraduate	3	45	1	Yes	1	A lot	1	3	Between 30 and More than 60 min min	30	Between 1 and 3 months	2	Moderate	2	90	0	Sometimes	0	73	1.55	30.385	2	0	0
1327	2020-05-05 20:37:21	Woman	2	42	Undergraduate	3	40	1	Yes	1	A lot	1	5	More than 60 min	60	More than 6 months	4	Moderate	2	300	1	Sometimes	0	80	1.56	32.8731	2	0	0
1328	2020-09-05 09:31:33	Man	1	68	Undergraduate	3	50	1	No	0	I do not exercise		2	None/Less than 30 min	0	I am not exercising	0	I am not exercising	1	0	0	Sometimes	0	93	1.74	30.7174	2	0	0
1329	2020-09-05 20:00:39	Woman	2	50	Undergraduate	3	60	1	Yes	1	A lot	1	3	Between 30 and More than 60 min min	30	Between 1 and 3 months	2	Vigorous	3	90	0	No	0	83	1.62	31.6263	2	0	0
1330	2020-07-05 08:36:37	Man	1	47	Graduate	4	45	1	Yes	1	A lot	1	3	Between 30 and More than 60 min min	30	BEtween 3 and 6 months	3	Moderate	2	90	0	No	0	112	1.73	37.4219	2	0	0
1331	2020-06-05 16:18:30	Man	1	36	Graduate	4	45	1	Yes	1	A little	0	4	Between 30 and More than 60 min min	30	Between 1 and 3 months	2	Vigorous	3	120	0	No	0	88	1.74	29.0659	1	0	0
1332	2020-06-05 18:27:08	Man	1	35	Graduate	4	54	1	Yes	1	A lot	1	4	Between 30 and More than 60 min min	30	More than 6 months	4	Vigorous	3	120	0	Always	1	102	1.85	29.8028	1	0	0
1333	2020-06-05 19:38:12	Man	1	20	Undergraduate	3	45	1	Yes	1	A lot	1	0	None/Less than 30 min	0	More than 6 months	4	Vigorous	3	0	0	No	0	69	1.73	23.0546	0	0	0
1334	2020-07-05 07:16:00	Man	1	34	Graduate	4	64	1	Yes	1	A lot	1	7	Between 30 and More than 60 min min	30	Between 1 and 3 months	2	Vigorous	3	210	1	No	0	86	1.83	25.6801	1	0	0
1335	2020-06-05 15:39:46	Man	1	31	Graduate	4	54	1	Yes	1	A lot	1	4	Between 30 and More than 60 min min	30	I am not exercising	0	Vigorous	3	120	0	No	0	98	1.79	30.5858	2	0	0
1336	2020-05-05 15:41:29	Woman	2	64	Graduate	4	45	1	No	0	A lot	1	0	None/Less than 30 min	0	I am not exercising	0	I am not exercising	0	0	0	No	0	80	1.6	31.25	2	0	0
1337	2020-06-05 07:09:26	Man	1	39	Undergraduate	3	0	0	Yes	1	A lot	1	3	Between 30 and More than 60 min min	30	Less than a month	1	Moderate	2	90	0	No	0	76	1.64	28.257	1	0	0
1338	2020-05-05 22:52:49	Man	1	35	Graduate	4	50	1	Yes	1	A lot	1	6	Between 30 and More than 60 min min	30	BEtween 3 and 6 months	3	Moderate	2	180	1	Always	1	80	1.7	27.6817	1	1	0
1339	2020-06-05 21:59:46	Man	1	25	Undergraduate	3	50	1	Yes	1	A lot	1	5	Between 30 and More than 60 min min	30	Between 1 and 3 months	2	Vigorous	3	150	1	A little	0	81	1.83	24.187	0	0	0
1340	2020-09-05 09:59:06	Woman	2	42	Undergraduate	3	60	1	Yes	1	I do not exercise		0	None/Less than 30 min	0	I am not exercising	0	I am not exercising	0	0	0	Frequently	1	70	1.65	25.7117	1	1	1
1341	2020-09-05 16:16:23	Woman	2	21	High School	2	55	1	Yes	1	A little	0	5	Between 30 and More than 60 min min	30	Between 1 and 3 months	2	Vigorous	3	150	1	No	0	48	1.58	19.2277	0	0	0
1342	2020-06-05 21:48:55	Woman	2	19	Undergraduate	3	85	1	Yes	1	A lot	1	5	Between 30 and More than 60 min min	30	Less than a month	1	Moderate	2	150	1	No	0	80	1.68	28.3447	1	1	1
1343	2020-05-05 19:56:07	Woman	2	53	Graduate	4	50	1	Yes	1	A lot	1	1	Between 30 and More than 60 min min	30	Between 1 and 3 months	2	Light	1	0	0	No	0	80	1.67	28.6851	1	0	0
1344	2020-06-05 11:10:10	Woman	2	30	Graduate	4	45	1	Yes	1	A little	0	3	Between 30 and More than 60 min min	30	Between 1 and 3 months	2	Vigorous	3	90	0	No	0	62	1.59	24.5243	0	0	0
1345	2020-06-05 21:36:59	Woman	2	27	Graduate	4	45	1	Yes	1	A little	0	3	Between 30 and More than 60 min min	30	Between 1 and 3 months	2	Moderate	2	90	0	A little	0	63	1.59	24.9199	0	0	0
1346	2020-05-05 18:49:09	Woman	2	38	Graduate	4	45	1	No	0	A lot	1	3	Between 30 and More than 60 min min	30	Less than a month	1	Light	1	0	0	Sometimes	0	65	1.58	26.0375	1	0	0
1347	2020-08-05 09:18:03	Woman	2	32	Graduate	4	0	0	Yes	1	A lot	1	2	Between 30 and More than 60 min min	30	More than 6 months	4	Vigorous	3	60	0	Always	1	69	1.65	25.3444	1	1	1
1348	2020-05-05 21:53:02	Woman	2	31	Graduate	4	40	1	Yes	1	A little	0	6	Between 30 and More than 60 min min	30	More than 6 months	4	Moderate	2	180	1	Always	1	63	1.65	23.1405	0	1	0
1349	2020-06-05 19:17:22	Woman	2	27	Graduate	4	45	1	No	0	I do not exercise		0	None/Less than 30 min	0	I am not exercising	0	I am not exercising	0	0	0	No	0	52	1.58	20.83	0	0	0
1350	2020-05-05 21:42:49	Woman	2	26	Graduate	4	45	1	No	0	None	0	3	Between 30 and More than 60 min min	30	Less than a month	1	Moderate	2	90	0	Frequently	1	100	1.58	40.0577	2	0	0
1351	2020-06-05 07:24:58	Woman	2	59	Undergraduate	3	46	1	Yes	1	A lot	1	2	Between 30 and More than 60 min min	30	Less than a month	1	Light	1	0	0	Sometimes	0	63	1.57	25.5588	1	0	1
1352	2020-09-05 12:53:07	Woman	2	26	Graduate	4	51	1	Yes	1	A lot	1	1	None/Less than 30 min	0	BEtween 3 and 6 months	3	Moderate	2	0	0	Always	1	52	1.67	18.6453	0	1	1
1353	2020-05-05 17:19:17	Man	1	22	High School	2	40	1	Yes	1	A lot	1	6	More than 60 min	60	Between 1 and 3 months	2	Vigorous	3	360	1	Frequently	1	77	1.75	25.1429	1	1	0
1355	2020-06-05 20:39:52	Man	1	23	Undergraduate	3	45	1	Yes	1	A little	0	4	Between 30 and More than 60 min min	30	Between 1 and 3 months	2	Vigorous	3	120	0	Sometimes	0	65	1.72	21.9713	0	0	0
1356	2020-09-05 14:33:19	Man	1	56	Graduate	4	80	1	Yes	1	A little	0	2	More than 60 min	60	More than 6 months	4	Vigorous	3	120	0	A little	0	79	1.76	25.5036	1	0	0
1357	2020-06-05 16:05:19	Man	1	50	Undergraduate	3	50	1	Yes	1	A lot	1	4	None/Less than 30 min	0	More than 6 months	4	Light	1	0	0	Sometimes	0	92	1.7	31.8339	2	1	0
1358	2020-07-05 21:15:09	Woman	2	46	Graduate	4	30	1	Yes	1	None	0	7	Between 30 and More than 60 min min	30	More than 6 months	4	Moderate	2	210	1	No	0	68	#NULL!	#NULL!	#NULL!	0	0
1359	2020-07-05 01:31:49	Man	1	38	Graduate	4	60	1	Yes	1	A lot	1	0	None/Less than 30 min	0	Less than a month	1	I am not exercising	0	0	0	Sometimes	0	81	1.71	27.7008	1	1	0
1360	2020-06-05 23:42:08	Woman	2	24	Undergraduate	3	20	1	Yes	1	A lot	1	4	Between 30 and More than 60 min min	30	BEtween 3 and 6 months	3	Vigorous	3	120	0	Sometimes	0	55	1.58	22.0317	0	0	0
1362	2020-05-05 16:06:15	Woman	2	54	Undergraduate	3	50	1	Yes	1	A little	0	5	More than 60 min	60	Between 1 and 3 months	2	Moderate	2	300	1	No	0	62	1.71	21.2031	0	0	0
1363	2020-06-05 07:04:58	Woman	2	54	Undergraduate	3	50	1	Yes	1	A lot	1	3	Between 30 and More than 60 min min	30	More than 6 months	4	Moderate	2	90	0	A little	0	74	1.53	31.6118	2	1	0
1364	2020-05-05 22:42:30	Woman	2	42	Undergraduate	3	40	1	Yes	1	A little	0	3	Between 30 and More than 60 min min	30	More than 6 months	4	Moderate	2	90	0	No	0	85	1.65	31.2213	2	1	0
1365	2020-06-05 06:14:51	Man	1	34	Graduate	4	45	1	Yes	1	A lot	1	2	None/Less than 30 min	0	Less than a month	1	Moderate	2	0	0	No	0	80	1.69	28.0102	1	0	0
1366	2020-07-05 12:22:26	Woman	2	32	Graduate	4	0	0	Yes	1	A lot	1	1	None/Less than 30 min	0	Between 1 and 3 months	2	Moderate	2	0	0	Always	1	68	1.57	27.5873	1	1	1
1367	2020-06-05 00:24:54	Woman	2	28	Graduate	4	30	1	Yes	1	A lot	1	6	Between 30 and More than 60 min min	30	More than 6 months	4	Vigorous	3	180	1	A little	0	60	1.63	22.5827	0	1	0
1368	2020-06-05 23:23:07	Man	1	19	High School	2	49	1	Yes	1	A little	0	7	Between 30 and More than 60 min min	30	More than 6 months	4	Moderate	2	210	1	No	0	79	1.85	23.0825	0	0	0
1370	2020-06-05 11:16:48	Woman	2	33	Graduate	4		#NULL!	Yes	1	A lot	1	2	Between 30 and More than 60 min min	30	More than 6 months	4	Vigorous	3	60	0	Frequently	1	61	1.61	23.533	0	1	0
1371	2020-06-05 17:50:47	Man	1	60	Graduate	4	0	0	Yes	1	A lot	1	3	More than 60 min	60	More than 6 months	4	Moderate	2	180	1	A little	0	73	1.71	24.9649	0	0	0
1372	2020-09-05 13:52:21	Woman	2	55	Undergraduate	3	50	1	No	0	A little	0	0	None/Less than 30 min	0	I am not exercising	0	I am not exercising	0	0	0	A little	0	87	1.64	32.3468	2	0	0
1373	2020-09-05 16:17:29	Woman	2	39	Undergraduate	3	2	0	Yes	1	A lot	1	2	Between 30 and More than 60 min min	30	Between 1 and 3 months	2	Light	1	0	0	No	0	73	1.69	25.5593	1	0	0
1374	2020-06-05 11:23:19	Woman	2	35	Graduate	4	0	0	Yes	1	A lot	1	5	More than 60 min	60	More than 6 months	4	Vigorous	3	300	1	Frequently	1	51	1.55	21.2279	0	1	0
1375	2020-06-05 17:12:28	Woman	2	26	Graduate	4	49	1	Yes	1	A little	0	4	Between 30 and More than 60 min min	30	More than 6 months	4	Vigorous	3	120	0	No	0	83	1.7	28.7197	1	0	0
1376	2020-09-05 11:06:52	Woman	2	26	Graduate	4	45	1	Yes	1	A little	0	5	Between 30 and More than 60 min min	30	Between 1 and 3 months	2	Vigorous	3	150	1	A little	0	65	1.58	26.0375	1	0	0
1377	2020-06-05 09:05:36	Woman	2	25	Undergraduate	3	54	1	No	0	None	0	0	None/Less than 30 min	0	I am not exercising	0	I am not exercising	0	0	0	A little	0	90	1.7	31.1419	2	1	1
1378	2020-07-05 11:23:39	Man	1	64	Graduate	4	60	1	Yes	1	A lot	1	6	More than 60 min	60	More than 6 months	4	Moderate	2	360	1	No	0	82	1.8	25.3086	1	0	0
1379	2020-05-05 19:07:38	Woman	2	42	Graduate	4	6	0	Yes	1	A little	0	4	Between 30 and More than 60 min min	30	Between 1 and 3 months	2	Vigorous	3	120	0	No	0	55	1.6	21.4844	0	0	0
1380	2020-06-05 19:00:26	Man	1	42	Graduate	4	50	1	Yes	1	A lot	1	7	Between 30 and More than 60 min min	30	Between 1 and 3 months	2	Vigorous	3	210	1	Sometimes	0	62	1.66	22.4996	0	0	0
1381	2020-06-05 23:04:15	Man	1	40	Graduate	4	45	1	Yes	1	A lot	1	3	Between 30 and More than 60 min min	30	Less than a month	1	Moderate	2	90	0	Sometimes	0	96	1.81	29.3031	1	0	0
1382	2020-06-05 11:11:18	Woman	2	33	Graduate	4	45	1	Yes	1	A little	0	0	None/Less than 30 min	0	I am not exercising	0	I am not exercising	0	0	0	Always	1	70	1.65	25.7117	1	1	0
1383	2020-07-05 18:58:07	Man	1	31	Undergraduate	3	50	1	Yes	1	None	0	5	Between 30 and More than 60 min min	30	Between 1 and 3 months	2	Vigorous	3	150	1	Sometimes	0	95	1.79	29.6495	1	1	1
1384	2020-07-05 15:12:41	Woman	2	29	Graduate	4	53	1	Yes	1	A lot	1	5	Between 30 and More than 60 min min	30	More than 6 months	4	Moderate	2	150	1	Frequently	1	60	1.64	22.3082	0	1	0
1385	2020-05-05 21:59:37	Man	1	25	Undergraduate	3	60	1	Yes	1	A lot	1	7	Between 30 and More than 60 min min	30	Between 1 and 3 months	2	Vigorous	3	210	1	A little	0	90	1.88	25.464	1	1	0
1386	2020-05-05 15:41:41	Woman	2	54	Graduate	4	50	1	Yes	1	A lot	1	0	None/Less than 30 min	0	More than 6 months	4	Moderate	2	0	0	No	0	62	1.68	21.9671	0	0	0
1387	2020-05-05 22:04:46	Man	1	55	Graduate	4	40	1	Yes	1	A lot	1	5	More than 60 min	60	More than 6 months	4	Vigorous	3	300	1	Sometimes	0	75	1.73	25.0593	1	0	0
1388	2020-06-05 16:00:23	Man	1	42	Graduate	4	40	1	Yes	1	A little	0	5	Between 30 and More than 60 min min	30	Between 1 and 3 months	2	Moderate	2	150	1	No	0	78	1.8	24.0741	0	0	0
1389	2020-08-05 23:29:51	Woman	2	27	Undergraduate	3	60	1	Yes	1	A little	0	4	Between 30 and More than 60 min min	30	More than 6 months	4	Vigorous	3	120	0	Frequently	1	62	1.74	20.4783	0	0	0
1390	2020-05-05 17:26:59	Woman	2	24	Undergraduate	3	0	0	Yes	1	A little	0	3	Between 30 and More than 60 min min	30	More than 6 months	4	Vigorous	3	90	0	Sometimes	0	54	1.64	20.0773	0	1	1
1391	2020-07-05 17:54:53	Woman	2	24	Undergraduate	3	40	1	Yes	1	A lot	1	2	Between 30 and More than 60 min min	30	Between 1 and 3 months	2	Moderate	2	60	0	Frequently	1	56	1.6	21.875	0	1	1
1392	2020-06-05 21:52:50	Woman	2	21	Undergraduate	3	30	1	Yes	1	A little	0	5	Between 30 and More than 60 min min	30	More than 6 months	4	Moderate	2	150	1	A little	0	50	1.57	20.2848	0	0	0
1393	2020-05-05 14:27:29	Woman	2	48	Graduate	4	50	1	Yes	1	A lot	1	3	Between 30 and More than 60 min min	30	More than 6 months	4	Vigorous	3	90	0	A little	0	56	1.64	20.8209	0	0	0
1394	2020-07-05 17:37:52	Man	1	41	High School	2	47	1	Yes	1	A lot	1	2	Between 30 and More than 60 min min	30	Between 1 and 3 months	2	Light	1	0	0	Sometimes	0	64	1.62	24.3865	0	0	0
1395	2020-05-05 19:54:09	Woman	2	32	Undergraduate	3	60	1	Yes	1	A little	0	4	Between 30 and More than 60 min min	30	More than 6 months	4	Light	1	0	0	No	0	55	1.58	22.0317	0	0	0
1396	2020-06-05 15:26:40	Woman	2	24	Undergraduate	3	30	1	Yes	1	A little	0	7	Between 30 and More than 60 min min	30	More than 6 months	4	Vigorous	3	210	1	No	0	52	1.56	21.3675	0	0	0
1398	2020-05-05 19:29:16	Man	1	61	Graduate	4	45	1	No	0	A little	0	0	None/Less than 30 min	0	I am not exercising	0	I am not exercising	0	0	0	Frequently	1	70	1.8	21.6049	0	0	0
1399	2020-06-05 09:44:40	Woman	2	58	Graduate	4	45	1	Yes	1	A lot	1	5	Between 30 and More than 60 min min	30	More than 6 months	4	Moderate	2	150	1	No	0	70	1.55	29.1363	1	0	0
1400	2020-08-05 09:36:59	Woman	2	50	Graduate	4	59	1	Yes	1	A lot	1	4	Between 30 and More than 60 min min	30	More than 6 months	4	Light	1	0	0	Sometimes	0	85	1.63	31.9922	2	0	0
1401	2020-06-05 10:28:18	Man	1	44	Graduate	4	50	1	Yes	1	A lot	1	6	More than 60 min	60	Between 1 and 3 months	2	Moderate	2	360	1	Always	1	87	1.81	26.556	1	1	1
1402	2020-06-05 17:27:13	Woman	2	42	Graduate	4	50	1	Yes	1	A lot	1	3	Between 30 and More than 60 min min	30	Between 1 and 3 months	2	Moderate	2	90	0	A little	0	63	1.7	21.7993	0	1	0
1403	2020-07-05 20:01:42	Man	1	28	High School	2	25	1	Yes	1	A lot	1	2	None/Less than 30 min	0	Less than a month	1	Moderate	2	0	0	No	0	72	1.7	24.9135	0	1	0
1404	2020-07-05 19:12:52	Man	1	27	Undergraduate	3	16	1	Yes	1	A little	0	5	None/Less than 30 min	0	More than 6 months	4	Vigorous	3	0	0	No	0	74	1.7	25.6055	1	0	1
1405	2020-05-05 17:29:36	Woman	2	22	High School	2	49	1	Yes	1	A little	0	4	Between 30 and More than 60 min min	30	Between 1 and 3 months	2	Moderate	2	120	0	No	0	55	1.73	18.3768	0	0	0
1406	2020-06-05 21:09:43	Man	1	21	High School	2	40	1	Yes	1	A lot	1	3	Between 30 and More than 60 min min	30	More than 6 months	4	Vigorous	3	90	0	Frequently	1	80	1.83	23.8884	0	0	0
1407	2020-06-05 13:15:48	Man	1	67	Graduate	4	50	1	Yes	1	A lot	1	3	More than 60 min	60	Between 1 and 3 months	2	Light	1	0	0	No	0	71	1.7	24.5675	0	0	0
1408	2020-06-05 16:56:44	Woman	2	38	Undergraduate	3	55	1	Yes	1	A lot	1	1	None/Less than 30 min	0	More than 6 months	4	Moderate	2	0	0	Frequently	1	65	1.79	20.2865	0	0	0
1410	2020-07-05 14:59:11	Woman	2	57	Undergraduate	3	40	1	Yes	1	A lot	1	2	Between 30 and More than 60 min min	30	More than 6 months	4	Moderate	2	60	0	No	0	47	1.62	17.9089	0	0	0
1411	2020-05-05 15:43:41	Woman	2	35	Undergraduate	3	40	1	Yes	1	A lot	1	5	Between 30 and More than 60 min min	30	More than 6 months	4	Vigorous	3	150	1	A little	0	#NULL!	1.67	#NULL!	#NULL!	0	0
1412	2020-05-05 14:55:10	Man	1	27	Graduate	4	55	1	Yes	1	A lot	1	4	Between 30 and More than 60 min min	30	Between 1 and 3 months	2	Vigorous	3	120	0	Sometimes	0	88	1.76	28.4091	1	0	0
1413	2020-05-05 15:15:35	Woman	2	26	Undergraduate	3	40	1	Yes	1	A lot	1	2	None/Less than 30 min	0	More than 6 months	4	Moderate	2	0	0	A little	0	60	1.69	21.0077	0	0	0
1414	2020-05-05 16:18:26	Woman	2	26	Undergraduate	3	40	1	Yes	1	A lot	1	2	None/Less than 30 min	0	More than 6 months	4	Moderate	2	0	0	A little	0	60	1.69	21.0077	0	0	0
1415	2020-05-05 17:47:39	Woman	2	26	Undergraduate	3	40	1	Yes	1	A lot	1	2	None/Less than 30 min	0	More than 6 months	4	Moderate	2	0	0	A little	0	60	1.69	21.0077	0	0	0
1416	2020-05-05 15:21:48	Woman	2	23	Undergraduate	3		#NULL!	Yes	1	I do not exercise		0	None/Less than 30 min	0	I am not exercising	0	I am not exercising	1	0	0	No	0	65	1.59	25.711	1	0	0
1417	2020-05-05 15:42:37	Man	1	53	Graduate	4	53	0	Yes	1	A lot	1	2	None/Less than 30 min	0	Less than a month	1	Light	1	0	0	Sometimes	0	84	1.78	26.5118	1	0	0
1418	2020-05-05 22:28:48	Man	1	40	Graduate	4	60	1	Yes	1	A little	0	3	Between 30 and More than 60 min min	30	More than 6 months	4	Vigorous	3	90	0	No	0	69	1.74	22.7903	0	0	0
1419	2020-06-05 20:10:21	Man	1	38	Undergraduate	3	0	0	Yes	1	A little	0	2	None/Less than 30 min	0	I am not exercising	0	Light	1	0	0	No	0	80	1.84	23.6295	0	0	0
1420	2020-06-05 18:37:34	Woman	2	34	Graduate	4	47	1	No	0	I do not exercise		2	Between 30 and More than 60 min min	30	I am not exercising	0	I am not exercising	2	0	0	Always	1	54	1.62	20.5761	0	0	0
1421	2020-05-05 22:03:15	Woman	2	25	Undergraduate	3	50	1	Yes	1	A lot	1	2	None/Less than 30 min	0	Between 1 and 3 months	2	Moderate	2	0	0	No	0	73	1.56	29.9967	2	1	0
1422	2020-09-05 10:56:37	Woman	2	25	Undergraduate	3	53	1	Yes	1	A lot	1	4	Between 30 and More than 60 min min	30	Between 1 and 3 months	2	Vigorous	3	120	0	Sometimes	0	63	1.6	24.6094	0	0	0
1423	2020-07-05 21:21:36	Woman	2	47	Graduate	4	40	1	Yes	1	A little	0	5	Between 30 and More than 60 min min	30	Between 1 and 3 months	2	Vigorous	3	150	1	No	0	64	1.64	23.7954	0	0	0
1424	2020-08-05 07:23:05	Woman	2	45	Undergraduate	3	45	1	Yes	1	A lot	1	3	Between 30 and More than 60 min min	30	Between 1 and 3 months	2	Moderate	2	90	0	No	0	49	1.58	19.6283	0	0	0
1425	2020-06-05 10:59:36	Woman	2	43	Graduate	4	50	1	No	0	None	0	0	None/Less than 30 min	0	I am not exercising	0	Light	1	0	0	No	0	61	1.58	24.4352	0	0	0
1426	2020-10-05 17:32:12	Woman	2	32	Graduate	4	60	1	No	0	I do not exercise		0	Between 30 and More than 60 min min	30	I am not exercising	0	I am not exercising	2	0	0	A little	0	59	1.58	23.634	0	1	1
1427	2020-05-05 23:00:58	Woman	2	44	Graduate	4	50	1	Yes	1	A lot	1	2	None/Less than 30 min	0	More than 6 months	4	Moderate	2	0	0	Sometimes	0	55	1.56	22.6003	0	1	0
1428	2020-06-05 18:55:18	Woman	2	35	Undergraduate	3	30	1	Yes	1	A lot	1	3	None/Less than 30 min	0	More than 6 months	4	Vigorous	3	0	0	Sometimes	0	61	1.6	23.8281	0	0	0
1429	2020-05-05 18:34:06	Woman	2	33	Graduate	4	60	1	Yes	1	A little	0	3	Between 30 and More than 60 min min	30	More than 6 months	4	Vigorous	3	90	0	Sometimes	0	60	1.78	18.937	0	0	0
1430	2020-06-05 19:49:02	Woman	2	29	Undergraduate	3	50	1	Yes	1	A lot	1	0	None/Less than 30 min	0	I am not exercising	0	I am not exercising	0	0	0	Sometimes	0	67	1.64	24.9108	0	1	0
1431	2020-06-05 19:49:39	Man	1	56	Graduate	4	45	1	Yes	1	A little	0	5	More than 60 min	60	More than 6 months	4	Moderate	2	300	1	Sometimes	0	80	1.87	22.8774	0	0	0
1432	2020-07-05 12:29:52	Woman	2	36	Graduate	4	50	1	Yes	1	A lot	1	1	None/Less than 30 min	0	Between 1 and 3 months	2	Moderate	2	0	0	Sometimes	0	51	1.63	19.1953	0	0	0
1433	2020-05-05 16:49:53	Man	1	34	Undergraduate	3	30	1	Yes	1	A lot	1	1	Between 30 and More than 60 min min	30	Between 1 and 3 months	2	Vigorous	3	30	0	Always	1	107	1.71	36.5925	2	1	0
1434	2020-06-05 22:34:57	Woman	2	31	Graduate	4	46	1	Yes	1	A lot	1	3	None/Less than 30 min	0	Between 1 and 3 months	2	Vigorous	3	0	0	Always	1	65	1.74	21.4691	0	1	1
1435	2020-05-05 18:52:01	Woman	2	22	Undergraduate	3	60	1	No	0	A lot	1	5	More than 60 min	60	Between 1 and 3 months	2	Vigorous	3	300	1	A little	0	70	1.71	23.939	0	0	0
1437	2020-05-05 18:36:10	Man	1	70	Undergraduate	3	7	0	Yes	1	A little	0	5	Between 30 and More than 60 min min	30	Between 1 and 3 months	2	Moderate	2	150	1	A little	0	88	1.75	28.7347	1	0	0
1438	2020-09-05 13:51:18	Man	1	66	High School	2	30	1	No	0	A lot	1	3	Between 30 and More than 60 min min	30	Between 1 and 3 months	2	Moderate	2	90	0	A little	0	88	1.8	27.1605	1	0	0
1439	2020-06-05 11:06:41	Woman	2	29	Undergraduate	3	40	1	No	0	A little	0	0	None/Less than 30 min	0	I am not exercising	0	I am not exercising	0	0	0	A little	0	80	1.61	30.863	2	1	1
1440	2020-06-05 09:33:05	Man	1	43	Graduate	4	40	1	No	0	I do not exercise		0	None/Less than 30 min	0	I am not exercising	0	I am not exercising	0	0	0	No	0	90	1.75	29.3878	1	0	0
1441	2020-05-05 21:07:22	Man	1	39	Undergraduate	3	50	1	Yes	1	A lot	1	2	None/Less than 30 min	0	More than 6 months	4	Moderate	2	0	0	No	0	86	1.71	29.4108	1	0	0
1442	2020-07-05 08:54:44	Woman	2	35	Graduate	4	50	1	Yes	1	A little	0	3	Between 30 and More than 60 min min	30	More than 6 months	4	Moderate	2	90	0	No	0	40	1.5	17.7778	0	0	0
1443	2020-05-05 19:31:04	Woman	2	36	Undergraduate	3	47	1	Yes	1	A lot	1	2	Between 30 and More than 60 min min	30	Less than a month	1	Light	1	0	0	A little	0	64	1.58	25.6369	1	1	0
1444	2020-05-05 23:22:43	Man	1	27	Graduate	4	50	1	Yes	1	A little	0	4	Between 30 and More than 60 min min	30	More than 6 months	4	Vigorous	3	120	0	Always	1	78	1.78	24.6181	0	0	0
1445	2020-06-05 13:28:05	Woman	2	26	Undergraduate	3	45	1	Yes	1	A little	0	5	Between 30 and More than 60 min min	30	More than 6 months	4	Vigorous	3	150	1	Sometimes	0	48	1.6	18.75	0	1	0
1446	2020-05-05 22:35:27	Woman	2	69	Undergraduate	3	48	1	Yes	1	A little	0	3	Between 30 and More than 60 min min	30	More than 6 months	4	Vigorous	3	90	0	A little	0	57	1.62	21.7192	0	0	0
1447	2020-09-05 18:10:46	Man	1	65	Undergraduate	3	35	1	Yes	1	A lot	1	4	Between 30 and More than 60 min min	30	More than 6 months	4	Moderate	2	120	0	No	0	67	1.62	25.5296	1	0	0
1448	2020-06-05 12:49:24	Man	1	52	Graduate	4	50	1	Yes	1	A little	0	3	Between 30 and More than 60 min min	30	Between 1 and 3 months	2	Light	1	0	0	A little	0	78	1.7	26.9896	1	1	0
1449	2020-06-05 23:32:09	Woman	2	47	Graduate	4	3	0	Yes	1	A lot	1	0	None/Less than 30 min	0	More than 6 months	4	Vigorous	3	0	0	Sometimes	0	72	1.61	27.7767	1	0	0
1450	2020-08-05 17:43:07	Woman	2	42	Graduate	4	51	1	No	0	A lot	1	5	None/Less than 30 min	0	Between 1 and 3 months	2	Vigorous	3	0	0	Frequently	1	71	1.6	27.7344	1	0	0
1451	2020-06-05 18:12:01	Man	1	32	Undergraduate	3	48	1	Yes	1	A lot	1	3	Between 30 and More than 60 min min	30	Less than a month	1	Moderate	2	90	0	Always	1	77	1.98	19.6409	0	0	0
1452	2020-06-05 15:14:34	Man	1	30	Undergraduate	3	30	1	Yes	1	A lot	1	1	Between 30 and More than 60 min min	30	Less than a month	1	Vigorous	3	30	0	No	0	69	1.72	23.3234	0	1	0
1453	2020-05-05 14:58:06	Man	1	54	Graduate	4	47	1	Yes	1	A little	0	3	Between 30 and More than 60 min min	30	More than 6 months	4	Vigorous	3	90	0	Sometimes	0	73	1.78	23.04	0	0	0
1454	2020-06-05 18:44:00	Man	1	54	Graduate	4	60	1	Yes	1	A lot	1	2	None/Less than 30 min	0	Less than a month	1	Light	1	0	0	A little	0	94	1.76	30.3461	2	0	0
1455	2020-05-05 22:36:56	Woman	2	45	Graduate	4	45	1	Yes	1	A lot	1	0	None/Less than 30 min	0	I am not exercising	0	I am not exercising	0	0	0	A little	0	78	1.69	27.31	1	1	0
1456	2020-07-05 21:39:20	Man	1	31	Undergraduate	3	40	1	Yes	1	A lot	1	5	Between 30 and More than 60 min min	30	More than 6 months	4	Vigorous	3	150	1	No	0	90	1.75	29.3878	1	0	0
1457	2020-06-05 15:56:07	Woman	2	26	Graduate	4	49	1	Yes	1	A lot	1	1	Between 30 and More than 60 min min	30	Less than a month	1	Light	1	0	0	Sometimes	0	78	1.6	30.4688	2	0	1
1458	2020-06-05 10:08:27	Man	1	51	Graduate	4	56	1	Yes	1	A lot	1	2	None/Less than 30 min	0	Less than a month	1	Moderate	2	0	0	No	0	70	1.75	22.8571	0	0	0
1459	2020-05-05 20:29:25	Woman	2	32	Graduate	4	45	1	Yes	1	None	0	3	More than 60 min	60	More than 6 months	4	Vigorous	3	180	1	Sometimes	0	56	1.63	21.0772	0	0	0
1460	2020-05-05 16:37:24	Man	1	18	High School	2	60	1	Yes	1	None	0	6	More than 60 min	60	More than 6 months	4	Vigorous	3	360	1	No	0	64	1.62	24.3865	0	0	0
1461	2020-07-05 14:11:20	Man	1	69	Undergraduate	3	52	1	Yes	1	A little	0	4	None/Less than 30 min	0	Between 1 and 3 months	2	Moderate	2	0	0	A little	0	69	1.78	21.7776	0	0	0
1462	2020-09-05 15:33:19	Woman	2	58	Undergraduate	3	60	1	Yes	1	A lot	1	0	None/Less than 30 min	0	More than 6 months	4	Moderate	2	0	0	No	0	74	1.6	28.9062	1	0	0
1463	2020-05-05 18:37:23	Man	1	42	Graduate	4	40	1	Yes	1	A lot	1	2	Between 30 and More than 60 min min	30	More than 6 months	4	Moderate	2	60	0	Frequently	1	91	1.77	29.0466	1	0	0
1464	2020-08-05 11:17:54	Woman	2	34	Undergraduate	3	30	1	Yes	1	A lot	1	3	None/Less than 30 min	0	Less than a month	1	Moderate	2	0	0	No	0	65	1.7	22.4913	0	0	0
1465	2020-07-05 12:43:06	Woman	2	25	Graduate	4	0	0	No	0	I do not exercise		0	None/Less than 30 min	0	I am not exercising	0	I am not exercising	0	0	0	A little	0	56	1.57	22.719	0	1	0
1466	2020-05-05 15:40:07	Woman	2	19	Undergraduate	3		#NULL!	Yes	1	A little	0	3	None/Less than 30 min	0	Between 1 and 3 months	2	Vigorous	3	0	0	Sometimes	0	63	1.63	23.7118	0	0	0
1467	2020-07-05 15:46:39	Man	1	39	Undergraduate	3	55	1	Yes	1	A lot	1	3	Between 30 and More than 60 min min	30	More than 6 months	4	Moderate	2	90	0	No	0	92	1.75	30.0408	2	1	0
1468	2020-09-05 12:54:34	Man	1	39	Undergraduate	3	45	1	Yes	1	A lot	1	0	None/Less than 30 min	0	I am not exercising	0	Light	1	0	0	Sometimes	0	100	1.8	30.8642	2	0	0
1469	2020-07-05 08:29:41	Woman	2	38	Graduate	4	51	1	Yes	1	A little	0	4	Between 30 and More than 60 min min	30	Between 1 and 3 months	2	Vigorous	3	120	0	A little	0	56	1.64	20.8209	0	0	0
1470	2020-06-05 13:40:39	Woman	2	35	Undergraduate	3	44	1	Yes	1	A lot	1	5	Between 30 and More than 60 min min	30	More than 6 months	4	Vigorous	3	150	1	Sometimes	0	61	1.68	21.6128	0	1	0
1471	2020-07-05 11:07:32	Woman	2	22	Undergraduate	3	51	1	Yes	1	A lot	1	6	More than 60 min	60	More than 6 months	4	Vigorous	3	360	1	A little	0	78	1.72	26.3656	1	1	0
1473	2020-06-05 10:53:04	Woman	2	63	Undergraduate	3	39	1	Yes	1	None	0	5	Between 30 and More than 60 min min	30	More than 6 months	4	Light	1	0	0	No	0	63	#NULL!	#NULL!	#NULL!	0	.
1474	2020-09-05 09:42:38	Man	1	51	Undergraduate	3	40	1	No	0	A little	0	1	Between 30 and More than 60 min min	30	Less than a month	1	I am not exercising	0	0	0	A little	0	103	1.84	30.423	2	1	0
1475	2020-05-05 19:44:58	Man	1	47	Undergraduate	3	40	1	No	0	I do not exercise		0	None/Less than 30 min	0	I am not exercising	0	I am not exercising	0	0	0	Frequently	1	98	1.7	33.91	2	1	0
1476	2020-06-05 22:53:15	Woman	2	23	Undergraduate	3	30	1	Yes	1	A lot	1	0	None/Less than 30 min	0	I am not exercising	0	I am not exercising	0	0	0	Always	1	80		#NULL!	#NULL!	1	1
1477	2020-06-05 13:24:37	Woman	2	69	Graduate	4	47	1	Yes	1	A lot	1	3	None/Less than 30 min	0	More than 6 months	4	Light	1	0	0	Frequently	1	55	1.58	22.0317	0	1	0
1478	2020-05-05 17:21:18	Man	1	65	Graduate	4	30	1	Yes	1	A lot	1	5	More than 60 min	60	Between 1 and 3 months	2	Moderate	2	300	1	No	0	87	1.78	27.4587	1	0	0
1479	2020-06-05 13:30:12	Woman	2	40	Graduate	4	60	1	Yes	1	A little	0	2	Between 30 and More than 60 min min	30	More than 6 months	4	Vigorous	3	60	0	Sometimes	0	55	1.69	19.257	0	1	0
1480	2020-05-05 15:02:38	Woman	2	39	Graduate	4	42	1	No	0	I do not exercise		0	None/Less than 30 min	0	I am not exercising	0	I am not exercising	0	0	0	No	0	90	1.65	33.0579	2	0	0
1481	2020-07-05 10:07:33	Man	1	37	Undergraduate	3	50	1	Yes	1	A lot	1	0	None/Less than 30 min	0	I am not exercising	0	I am not exercising	0	0	0	A little	0	70	1.83	20.9024	0	0	0
1482	2020-06-05 20:35:29	Woman	2	35	Graduate	4	30	1	Yes	1	A lot	1	6	Between 30 and More than 60 min min	30	Between 1 and 3 months	2	Moderate	2	180	1	Always	1	88	1.65	32.3232	2	1	1
1483	2020-06-05 15:46:11	Woman	2	29	Graduate	4	30	1	Yes	1	A little	0	3	Between 30 and More than 60 min min	30	More than 6 months	4	Vigorous	3	90	0	Frequently	1	56	1.58	22.4323	0	0	0
1484	2020-07-05 18:00:38	Woman	2	24	Undergraduate	3	51	1	Yes	1	A lot	1	3	More than 60 min	60	More than 6 months	4	Moderate	2	180	1	Always	1	70	1.62	26.6728	1	1	1
1485	2020-06-05 17:22:59	Woman	2	19	Undergraduate	3	45	1	Yes	1	A little	0	3	More than 60 min	60	More than 6 months	4	Vigorous	3	180	1	Sometimes	0	47.5	1.56	19.5184	0	0	0
1486	2020-06-05 15:38:05	Man	1	38	Undergraduate	3	50	1	Yes	1	A little	0	6	Between 30 and More than 60 min min	30	More than 6 months	4	Vigorous	3	180	1	Frequently	1	71	1.7	24.5675	0	0	0
1487	2020-05-05 16:02:07	Woman	2	48	Undergraduate	3	49	1	Yes	1	A lot	1	2	None/Less than 30 min	0	More than 6 months	4	Vigorous	3	0	0	A little	0	64	1.67	22.9481	0	1	0
1488	2020-07-05 12:15:14	Woman	2	42	Graduate	4	45	1	Yes	1	A little	0	5	Between 30 and More than 60 min min	30	More than 6 months	4	Moderate	2	150	1	Frequently	1	58	1.48	26.4792	1	0	0
1489	2020-06-05 08:02:43	Woman	2	35	Graduate	4	30	1	Yes	1	A lot	1	5	Between 30 and More than 60 min min	30	More than 6 months	4	Moderate	2	150	1	Frequently	1	62	1.55	25.8065	1	0	0
1490	2020-06-05 17:12:58	Man	1	35	Graduate	4	60	1	Yes	1	A lot	1	2	Between 30 and More than 60 min min	30	Between 1 and 3 months	2	Moderate	2	60	0	Always	1	80	1.74	26.4236	1	1	1
1491	2020-06-05 13:28:15	Woman	2	33	Graduate	4	52	1	Yes	1	A lot	1	5	None/Less than 30 min	0	Between 1 and 3 months	2	Vigorous	3	0	0	Sometimes	0	58	1.58	23.2335	0	0	0
1492	2020-09-05 09:57:01	Man	1	61	Undergraduate	3	40	1	No	0	A little	0	0	None/Less than 30 min	0	I am not exercising	0	Light	1	0	0	No	0	80	1.8	24.6914	0	0	0
1493	2020-07-05 06:35:56	Woman	2	36	Graduate	4	45	1	Yes	1	A lot	1	1	None/Less than 30 min	0	More than 6 months	4	Moderate	2	0	0	Sometimes	0	65	1.51	28.5075	1	1	1
1494	2020-06-05 21:58:24	Woman	2	27	Undergraduate	3	40	1	No	0	A little	0	3	None/Less than 30 min	0	Between 1 and 3 months	2	Vigorous	3	0	0	No	0	90	1.67	32.2708	2	0	0
1495	2020-07-05 20:20:39	Woman	2	25	Undergraduate	3	80	1	Yes	1	A lot	1	3	More than 60 min	60	More than 6 months	4	Moderate	2	180	1	A little	0	68	1.65	24.977	0	0	0
1496	2020-05-05 15:37:32	Woman	2	54	Graduate	4	44	1	No	0	A little	0	0	None/Less than 30 min	0	I am not exercising	0	I am not exercising	0	0	0	Sometimes	0	56	1.65	20.5693	0	1	0
1497	2020-06-05 21:10:49	Woman	2	53	Graduate	4	40	1	Yes	1	A little	0	4	Between 30 and More than 60 min min	30	Between 1 and 3 months	2	Moderate	2	120	0	No	0	80	1.64	29.7442	1	0	0
1498	2020-08-05 06:04:42	Man	1	52	Graduate	4	50	1	Yes	1	A little	0	4	Between 30 and More than 60 min min	30	More than 6 months	4	Vigorous	3	120	0	No	0	89	1.81	27.1664	1	0	0
1499	2020-06-05 12:59:43	Man	1	33	Undergraduate	3	49	1	Yes	1	A little	0	6	Between 30 and More than 60 min min	30	More than 6 months	4	Vigorous	3	180	1	No	0	72	1.8	22.2222	0	0	0
1500	2020-06-05 16:46:38	Man	1	30	Undergraduate	3	52	1	Yes	1	None	0	5	Between 30 and More than 60 min min	30	More than 6 months	4	Vigorous	3	150	1	Always	1	115	1.8	35.4938	2	1	1
1501	2020-06-05 21:22:33	Woman	2	25	Graduate	4	0	0	Yes	1	A lot	1	1	None/Less than 30 min	0	More than 6 months	4	Vigorous	3	0	0	Frequently	1	64	1.65	23.5078	0	0	0
1502	2020-09-05 14:15:34	Woman	2	25	Undergraduate	3	55	1	Yes	1	A little	0	2	Between 30 and More than 60 min min	30	More than 6 months	4	Moderate	2	60	0	No	0	63	1.7	21.7993	0	0	0
1503	2020-09-05 16:37:46	Woman	2	23	Undergraduate	3	54	1	Yes	1	A little	0	6	Between 30 and More than 60 min min	30	More than 6 months	4	Vigorous	3	180	1	Sometimes	0	62	1.7	21.4533	0	0	0
1505	2020-06-05 14:18:20	Woman	2	69	Graduate	4	50	1	Yes	1	A lot	1	3	Between 30 and More than 60 min min	30	Between 1 and 3 months	2	Vigorous	3	90	0	A little	0	63	1.67	22.5896	0	0	0
1506	2020-04-05 22:12:55	Woman	2	41	Graduate	4	50	1	Yes	1	A lot	1	3	Between 30 and More than 60 min min	30	More than 6 months	4	Moderate	2	90	0	Sometimes	0	65	1.71	22.2291	0	0	0
1507	2020-05-05 22:24:36	Woman	2	41	Undergraduate	3	60	1	No	0	A little	0	0	None/Less than 30 min	0	I am not exercising	0	I am not exercising	0	0	0	A little	0	74	1.62	28.1969	1	0	0
1508	2020-10-05 02:29:13	Woman	2	36	Undergraduate	3	49	1	Yes	1	A little	0	3	Between 30 and More than 60 min min	30	More than 6 months	4	Vigorous	3	90	0	Sometimes	0	43	1.6	16.7969	0	0	0
1510	2020-10-05 15:54:13	Man	1	23	High School	2	42	1	Yes	1	A lot	1	5	More than 60 min	60	More than 6 months	4	Vigorous	3	300	1	Frequently	1	67	1.84	19.7897	0	0	0
1511	2020-08-05 11:19:54	Woman	2	68	Undergraduate	3	60	1	Yes	1	A lot	1	2	None/Less than 30 min	0	Less than a month	1	Light	1	0	0	No	0	68	1.65	24.977	0	0	0
1512	2020-05-05 19:49:35	Woman	2	47	Undergraduate	3	45	1	Yes	1	None	0	2	None/Less than 30 min	0	More than 6 months	4	Light	1	0	0	No	0	101	1.77	32.2385	2	0	0
1513	2020-08-05 21:14:18	Woman	2	43	Undergraduate	3	55	1	Yes	1	A lot	1	3	Between 30 and More than 60 min min	30	Between 1 and 3 months	2	Vigorous	3	90	0	No	0	72	1.75	23.5102	0	0	0
1514	2020-09-05 16:33:32	Man	1	66	Undergraduate	3	60	1	Yes	1	A little	0	4	Between 30 and More than 60 min min	30	More than 6 months	4	Moderate	2	120	0	No	0	91	1.78	28.7211	1	0	0
1515	2020-05-05 19:32:38	Woman	2	57	Undergraduate	3	50	1	Yes	1	A lot	1	3	More than 60 min	60	BEtween 3 and 6 months	3	Moderate	2	180	1	No	0	78	1.64	29.0006	1	1	0
1516	2020-06-05 13:30:03	Man	1	54	Graduate	4	47	1	Yes	1	A little	0	4	Between 30 and More than 60 min min	30	More than 6 months	4	Moderate	2	120	0	No	0	82	1.78	25.8806	1	0	0
1517	2020-06-05 15:26:09	Woman	2	51	Graduate	4	46	1	Yes	1	A lot	1	0	None/Less than 30 min	0	I am not exercising	0	I am not exercising	0	0	0	A little	0	60	1.72	20.2812	0	0	0
1518	2020-06-05 15:59:06	Woman	2	38	Undergraduate	3	50	1	Yes	1	A lot	1	4	More than 60 min	60	Between 1 and 3 months	2	Vigorous	3	240	1	A little	0	69	1.55	28.7201	1	1	0
1519	2020-05-05 20:19:45	Woman	2	37	Undergraduate	3	15	0	Yes	1	A little	0	2	Between 30 and More than 60 min min	30	More than 6 months	4	Moderate	2	60	0	No	0	51	1.58	20.4294	0	0	0
1520	2020-07-05 07:18:02	Man	1	30	Graduate	4	40	1	Yes	1	A little	0	2	Between 30 and More than 60 min min	30	More than 6 months	4	Vigorous	3	60	0	Sometimes	0	50	1.52	21.6413	0	0	0
1521	2020-05-05 23:51:17	Man	1	29	Graduate	4	45	1	Yes	1	None	0	4	Between 30 and More than 60 min min	30	More than 6 months	4	Vigorous	3	120	0	No	0	66	1.71	22.571	0	1	1
1522	2020-06-05 11:40:10	Man	1	36	Undergraduate	3	49	1	Yes	1	None	0	4	More than 60 min	60	More than 6 months	4	Vigorous	3	240	1	No	0	93	1.79	29.0253	1	0	0
1523	2020-07-05 07:08:06	Man	1	39	Graduate	4	50	1	Yes	1	A little	0	7	Between 30 and More than 60 min min	30	More than 6 months	4	Vigorous	3	210	1	Always	1	72	1.72	24.3375	0	1	1
1524	2020-05-05 21:19:00	Woman	2	43	Graduate	4	40	1	Yes	1	A little	0	5	Between 30 and More than 60 min min	30	BEtween 3 and 6 months	3	Moderate	2	150	1	No	0	90	1.6	35.1562	2	0	0
1525	2020-09-05 11:24:55	Man	1	28	Undergraduate	3	40	1	Yes	1	A lot	1	2	Between 30 and More than 60 min min	30	BEtween 3 and 6 months	3	Vigorous	3	60	0	No	0	110	1.73	36.7537	2	0	0
1526	2020-07-05 22:08:03	Man	1	23	Undergraduate	3	0	0	Yes	1	A lot	1	4	Between 30 and More than 60 min min	30	BEtween 3 and 6 months	3	Vigorous	3	120	0	Always	1	66	1.7	22.8374	0	0	0
1527	2020-06-05 15:54:31	Woman	2	20	Undergraduate	3	45	1	Yes	1	A lot	1	5	Between 30 and More than 60 min min	30	Less than a month	1	Vigorous	3	150	1	Frequently	1	75	1.6	29.2969	1	1	0
1528	2020-07-05 21:43:08	Woman	2	42	Graduate	4	40	1	Yes	1	A lot	1	4	Between 30 and More than 60 min min	30	More than 6 months	4	Moderate	2	120	0	No	0	58	1.48	26.4792	1	1	1
1529	2020-05-05 14:07:00	Man	1	51	Graduate	4	45	1	Yes	1	None	0	7	Between 30 and More than 60 min min	30	More than 6 months	4	Vigorous	3	210	1	No	0	78	1.83	23.2912	0	0	0
1530	2020-09-05 11:03:09	Man	1	29	Graduate	4	30	1	Yes	1	None	0	5	Between 30 and More than 60 min min	30	More than 6 months	4	Vigorous	3	150	1	Sometimes	0	93	1.78	29.3524	1	0	0
1531	2020-05-05 18:11:15	Man	1	23	Undergraduate	3	60	1	No	0	I do not exercise		0	None/Less than 30 min	0	I am not exercising	0	I am not exercising	0	0	0	Always	1	100	1.89	27.9947	1	1	1
1532	2020-05-05 15:20:24	Man	1	27	Undergraduate	3	40	1	Yes	1	A lot	1	2	None/Less than 30 min	0	Between 1 and 3 months	2	Moderate	2	0	0	Frequently	1	69	1.75	22.5306	0	1	0
1533	2020-05-05 13:59:26	Woman	2	59	Undergraduate	3	60	1	Yes	1	A little	0	7	Between 30 and More than 60 min min	30	More than 6 months	4	Vigorous	3	210	1	No	0	56	1.64	20.8209	0	0	0
1534	2020-05-05 21:52:27	Man	1	48	Undergraduate	3	0	0	Yes	1	None	0	4	More than 60 min	60	More than 6 months	4	Vigorous	3	240	1	No	0	70	1.71	23.939	0	0	0
1535	2020-05-05 18:23:58	Woman	2	45	Graduate	4	50	1	Yes	1	A lot	1	5	Between 30 and More than 60 min min	30	Between 1 and 3 months	2	Vigorous	3	150	1	Sometimes	0	51	1.61	19.6752	0	0	0
1536	2020-08-05 21:19:09	Woman	2	44	Graduate	4	60	1	Yes	1	A lot	1	3	More than 60 min	60	Between 1 and 3 months	2	Vigorous	3	180	1	No	0	56	1.61	21.6041	0	1	0
1537	2020-06-05 09:33:26	Woman	2	28	Undergraduate	3	60	1	Yes	1	A lot	1	0	None/Less than 30 min	0	I am not exercising	0	Light	1	0	0	Frequently	1	82	1.64	30.4878	2	0	0
1538	2020-05-05 19:10:01	Woman	2	27	Undergraduate	3	49	1	No	0	A little	0	3	None/Less than 30 min	0	Less than a month	1	Light	1	0	0	Frequently	1	58	1.61	22.3757	0	1	0
1539	2020-09-05 16:30:59	Woman	2	27	Undergraduate	3	40	1	Yes	1	A little	0	1	More than 60 min	60	More than 6 months	4	Vigorous	3	60	0	No	0	64	1.65	23.5078	0	1	0
1540	2020-06-05 03:56:40	Man	1	19	Undergraduate	3		#NULL!	Yes	1	A lot	1	3	Between 30 and More than 60 min min	30	Between 1 and 3 months	2	Vigorous	3	90	0	No	0	73	1.69	25.5593	1	0	0
1541	2020-06-05 21:39:09	Woman	2	52	Undergraduate	3	44	1	Yes	1	A lot	1	2	Between 30 and More than 60 min min	30	More than 6 months	4	Moderate	2	60	0	A little	0	65	1.69	22.7583	0	0	0
1542	2020-05-05 17:33:59	Woman	2	22	Undergraduate	3	50	1	Yes	1	A lot	1	0	None/Less than 30 min	0	I am not exercising	0	Light	1	0	0	A little	0	60	1.58	24.0346	0	1	1
1543	2020-06-05 16:30:12	Man	1	46	Graduate	4	42	1	Yes	1	A lot	1	4	Between 30 and More than 60 min min	30	Between 1 and 3 months	2	Vigorous	3	120	0	Frequently	1	82	1.79	25.5922	1	1	0
1544	2020-06-05 14:35:10	Woman	2	45	Graduate	4	49	1	No	0	A lot	1	7	More than 60 min	60	Between 1 and 3 months	2	Moderate	2	420	1	Frequently	1	72	1.54	30.3593	2	1	1
1545	2020-05-05 17:55:31	Man	1	31	Graduate	4	50	1	Yes	1	A lot	1	2	None/Less than 30 min	0	Between 1 and 3 months	2	Moderate	2	0	0	Sometimes	0	100	1.86	28.9051	1	0	0
1546	2020-06-05 14:17:00	Woman	2	28	Undergraduate	3	45	1	Yes	1	A lot	1	2	None/Less than 30 min	0	Less than a month	1	Moderate	2	0	0	Frequently	1	55	1.57	22.3133	0	1	0
1547	2020-05-05 18:17:21	Woman	2	60	Undergraduate	3	43	1	No	0	A little	0	0	None/Less than 30 min	0	I am not exercising	0	I am not exercising	0	0	0	A little	0	72	1.53	30.7574	2	0	0
1548	2020-05-05 07:40:32	Woman	2	45	Graduate	4	40	1	Yes	1	A little	0	6	Between 30 and More than 60 min min	30	More than 6 months	4	Moderate	2	180	1	No	0	58	1.62	22.1003	0	0	0
1549	2020-05-05 20:43:06	Woman	2	44	Undergraduate	3	50	1	Yes	1	A lot	1	3	Between 30 and More than 60 min min	30	Less than a month	1	Moderate	2	90	0	A little	0	70	1.64	26.0262	1	0	0
1550	2020-06-05 10:48:12	Woman	2	34	Graduate	4	60	1	Yes	1	A lot	1	2	Between 30 and More than 60 min min	30	BEtween 3 and 6 months	3	Moderate	2	60	0	No	0	63	1.61	24.3046	0	0	0
1551	2020-05-05 21:53:35	Woman	2	28	Graduate	4	45	1	Yes	1	A little	0	4	Between 30 and More than 60 min min	30	More than 6 months	4	Moderate	2	120	0	Sometimes	0	64	1.75	20.898	0	1	1
1552	2020-05-05 16:42:41	Woman	2	26	Graduate	4	40	1	Yes	1	None	0	0	None/Less than 30 min	0	I am not exercising	0	I am not exercising	0	0	0	Frequently	1	70	1.69	24.5089	0	0	0
1553	2020-07-05 23:40:10	Woman	2	37	Graduate	4	30	1	No	0	None	0	0	None/Less than 30 min	0	I am not exercising	0	I am not exercising	0	0	0	A little	0	60	1.75	19.5918	0	1	0
1554	2020-06-05 19:58:35	Man	1	38	Undergraduate	3	45	1	Yes	1	A lot	1	1	Between 30 and More than 60 min min	30	Less than a month	1	Moderate	2	30	0	Sometimes	0	85	1.79	26.5285	1	1	0
1555	2020-06-05 12:42:05	Woman	2	34	Graduate	4	0	0	Yes	1	A lot	1	3	Between 30 and More than 60 min min	30	More than 6 months	4	Vigorous	3	90	0	Always	1	67	1.68	23.7387	0	1	0
1556	2020-06-05 15:02:40	Woman	2	31	Graduate	4	70	1	No	0	A lot	1	3	Between 30 and More than 60 min min	30	Less than a month	1	Moderate	2	90	0	Always	1	62	1.63	23.3355	0	0	0
1557	2020-07-05 23:12:23	Woman	2	28	Graduate	4	57	1	Yes	1	None	0	5	More than 60 min	60	More than 6 months	4	Vigorous	3	300	1	No	0	51	1.55	21.2279	0	0	0
1558	2020-06-05 21:20:50	Man	1	26	Undergraduate	3	60	1	Yes	1	A little	0	3	Between 30 and More than 60 min min	30	BEtween 3 and 6 months	3	Vigorous	3	90	0	A little	0	84	1.69	29.4107	1	1	0
1559	2020-07-05 09:18:01	Woman	2	51	Undergraduate	3	50	1	Yes	1	A lot	1	4	Between 30 and More than 60 min min	30	More than 6 months	4	Vigorous	3	120	0	Sometimes	0	69	1.69	24.1588	0	1	1
1560	2020-06-05 07:29:35	Woman	2	40	Graduate	4	0	0	Yes	1	A lot	1	1	More than 60 min	60	BEtween 3 and 6 months	3	Moderate	2	60	0	A little	0	76	1.67	27.2509	1	0	0
1561	2020-05-05 21:24:07	Woman	2	35	Undergraduate	3	45	1	Yes	1	A little	0	5	More than 60 min	60	More than 6 months	4	Moderate	2	300	1	No	0	50	1.6	19.5312	0	0	0
1562	2020-06-05 20:28:03	Woman	2	33	Undergraduate	3	45	1	Yes	1	A little	0	3	Between 30 and More than 60 min min	30	Less than a month	1	Moderate	2	90	0	No	0	65	1.69	22.7583	0	0	0
1563	2020-06-05 18:37:04	Woman	2	37	Graduate	4	55	1	Yes	1	A little	0	4	More than 60 min	60	Between 1 and 3 months	2	Vigorous	3	240	1	No	0	58	1.7	20.0692	0	1	0
1564	2020-06-05 17:18:20	Woman	2	29	Graduate	4	45	1	Yes	1	A lot	1	3	Between 30 and More than 60 min min	30	More than 6 months	4	Vigorous	3	90	0	Frequently	1	82	1.68	29.0533	1	1	1
1565	2020-07-05 17:08:50	Man	1	28	Graduate	4	50	1	Yes	1	A lot	1	4	More than 60 min	60	Between 1 and 3 months	2	Vigorous	3	240	1	No	0	89	1.85	26.0044	1	1	0
1566	2020-07-05 10:54:16	Man	1	26	Undergraduate	3	5	0	No	0	I do not exercise		0	None/Less than 30 min	0	I am not exercising	0	I am not exercising	0	0	0	No	0	96	1.78	30.2992	2	0	0
1567	2020-06-05 18:24:23	Man	1	22	Undergraduate	3	55	1	Yes	1	A little	0	5	Between 30 and More than 60 min min	30	More than 6 months	4	Moderate	2	150	1	A little	0	70	1.78	22.0932	0	0	0
1568	2020-07-05 19:41:43	Woman	2	20	Undergraduate	3	40	1	Yes	1	None	0	6	Between 30 and More than 60 min min	30	More than 6 months	4	Vigorous	3	180	1	Frequently	1	40	1.54	16.8663	0	0	0
1569	2020-06-05 18:47:50	Woman	2	49	Graduate	4	50	1	No	0	I do not exercise		0	None/Less than 30 min	0	I am not exercising	0	I am not exercising	0	0	0	No	0	60	1.55	24.974	0	1	0
1570	2020-07-05 18:50:27	Woman	2	49	Graduate	4	1	0	Yes	1	A little	0	2	Between 30 and More than 60 min min	30	Between 1 and 3 months	2	Light	1	0	0	Sometimes	0	56	1.59	22.151	0	0	0
1571	2020-07-05 09:25:53	Woman	2	41	Undergraduate	3	30	1	Yes	1	A lot	1	3	More than 60 min	60	More than 6 months	4	Moderate	2	180	1	No	0	60	1.59	23.7332	0	0	0
1572	2020-06-05 12:59:58	Man	1	37	Graduate	4	30	1	Yes	1	A lot	1	0	None/Less than 30 min	0	I am not exercising	0	I am not exercising	0	0	0	Always	1	115	1.83	34.3396	2	1	1
1573	2020-05-05 22:55:29	Woman	2	36	Undergraduate	3	50	1	Yes	1	A lot	1	5	Between 30 and More than 60 min min	30	More than 6 months	4	Vigorous	3	150	1	No	0	76	1.65	27.9155	1	1	0
1574	2020-05-05 21:44:16	Woman	2	34	Graduate	4	46	1	No	0	A lot	1	7	More than 60 min	60	Between 1 and 3 months	2	Vigorous	3	420	1	A little	0	65	1.62	24.7676	0	1	1
1575	2020-06-05 16:17:13	Woman	2	34	Undergraduate	3	53	1	Yes	1	A little	0	5	None/Less than 30 min	0	More than 6 months	4	Light	1	0	0	No	0	52	1.59	20.5688	0	0	0
1576	2020-08-05 14:11:08	Woman	2	67	Graduate	4	49	1	Yes	1	A little	0	4	Between 30 and More than 60 min min	30	More than 6 months	4	Moderate	2	120	0	No	0	58	1.6	22.6562	0	0	0
1577	2020-09-05 12:00:10	Man	1	62	Undergraduate	3	56	1	Yes	1	A little	0	5	Between 30 and More than 60 min min	30	More than 6 months	4	Vigorous	3	150	1	No	0	79	#NULL!	#NULL!	#NULL!	0	0
1578	2020-05-05 15:28:25	Man	1	55	Graduate	4	52	1	Yes	1	A lot	1	5	Between 30 and More than 60 min min	30	Between 1 and 3 months	2	Moderate	2	150	1	Sometimes	0	106	1.86	30.6394	2	1	0
1579	2020-08-05 20:45:30	Man	1	33	Graduate	4	50	1	No	0	A little	0	0	None/Less than 30 min	0	I am not exercising	0	Light	1	0	0	No	0	74	1.8	22.8395	0	0	0
1580	2020-10-05 20:11:25	Man	1	26	Undergraduate	3	57	1	Yes	1	A lot	1	0	None/Less than 30 min	0	I am not exercising	0	I am not exercising	0	0	0	Always	1	70	1.71	23.939	0	0	0
1581	2020-05-05 23:41:44	Woman	2	50	Undergraduate	3	60	1	No	0	A lot	1	0	None/Less than 30 min	0	I am not exercising	0	I am not exercising	0	0	0	Frequently	1	53	1.54	22.3478	0	1	0
1582	2020-05-05 23:55:23	Man	1	47	Undergraduate	3	75	1	Yes	1	A lot	1	1	Between 30 and More than 60 min min	30	More than 6 months	4	Vigorous	3	30	0	Frequently	1	145	1.9	40.1662	2	0	0
1583	2020-06-05 19:16:35	Man	1	42	Graduate	4	46	1	Yes	1	A little	0	7	Between 30 and More than 60 min min	30	Between 1 and 3 months	2	Vigorous	3	210	1	Always	1	87	1.8	26.8519	1	0	0
1584	2020-05-05 22:27:28	Woman	2	28	Undergraduate	3	46	1	Yes	1	A lot	1	0	None/Less than 30 min	0	More than 6 months	4	Moderate	2	0	0	Frequently	1	82	1.62	31.2452	2	1	1
1585	2020-06-05 09:56:01	Woman	2	22	Undergraduate	3	50	1	No	0	A little	0	5	Between 30 and More than 60 min min	30	Between 1 and 3 months	2	Moderate	2	150	1	No	0	49	1.69	17.1563	0	0	1
1586	2020-07-05 07:38:37	Woman	2	22	Undergraduate	3	45	1	Yes	1	A little	0	5	Between 30 and More than 60 min min	30	Between 1 and 3 months	2	Vigorous	3	150	1	Sometimes	0	65	1.6	25.3906	1	1	1
1587	2020-07-05 18:59:39	Man	1	22	Undergraduate	3	60	1	Yes	1	A lot	1	1	None/Less than 30 min	0	Less than a month	1	Light	1	0	0	No	0	80	1.83	23.8884	0	0	0
1588	2020-05-05 20:15:43	Woman	2	64	Graduate	4	40	1	Yes	1	A lot	1	3	Between 30 and More than 60 min min	30	More than 6 months	4	Light	1	0	0	Sometimes	0	61	1.6	23.8281	0	0	0
1589	2020-06-05 22:02:47	Man	1	23	Undergraduate	3	40	1	Yes	1	A lot	1	6	Between 30 and More than 60 min min	30	More than 6 months	4	Vigorous	3	180	1	Sometimes	0	78	1.74	25.763	1	0	0
1590	2020-07-05 17:53:47	Man	1	21	Undergraduate	3	45	1	Yes	1	A lot	1	1	Between 30 and More than 60 min min	30	Between 1 and 3 months	2	Light	1	0	0	No	0	70	1.6	27.3438	1	0	0
1591	2020-06-05 09:12:23	Man	1	54	Graduate	4	40	1	Yes	1	A lot	1	2	Between 30 and More than 60 min min	30	More than 6 months	4	Vigorous	3	60	0	No	0	93	1.8	28.7037	1	0	0
1592	2020-06-05 08:56:17	Woman	2	38	Graduate	4	47	1	Yes	1	A lot	1	3	Between 30 and More than 60 min min	30	More than 6 months	4	Vigorous	3	90	0	Always	1	74	1.69	25.9095	1	0	0
1593	2020-07-05 18:37:58	Woman	2	25	Undergraduate	3	50	1	Yes	1	A lot	1	2	Between 30 and More than 60 min min	30	Less than a month	1	Moderate	2	60	0	Always	1	63	1.55	26.2227	1	1	1
1594	2020-06-05 23:12:35	Man	1	25	Undergraduate	3	40	1	Yes	1	A lot	1	2	Between 30 and More than 60 min min	30	Less than a month	1	Vigorous	3	60	0	No	0	80	1.68	28.3447	1	0	0
1595	2020-05-05 18:45:55	Woman	2	20	Undergraduate	3	40	1	Yes	1	A lot	1	6	Between 30 and More than 60 min min	30	Between 1 and 3 months	2	Vigorous	3	180	1	Frequently	1	61	1.69	21.3578	0	1	0
1596	2020-05-05 20:34:07	Woman	2	45	Undergraduate	3	49	1	Yes	1	A lot	1	0	None/Less than 30 min	0	More than 6 months	4	Moderate	2	0	0	Sometimes	0	56	1.6	21.875	0	1	0
1597	2020-06-05 09:20:05	Man	1	31	Graduate	4	40	1	No	0	A little	0	4	More than 60 min	60	Less than a month	1	Vigorous	3	240	1	Always	1	59	1.69	20.6575	0	1	1
1598	2020-05-05 16:38:32	Woman	2	24	Graduate	4	60	1	Yes	1	A lot	1	3	Between 30 and More than 60 min min	30	Between 1 and 3 months	2	Moderate	2	90	0	Sometimes	0	68	1.57	27.5873	1	1	0
1599	2020-07-05 12:05:04	Woman	2	36	Graduate	4	50	1	Yes	1	A little	0	3	Between 30 and More than 60 min min	30	More than 6 months	4	Vigorous	3	90	0	Sometimes	0	82	1.67	29.4023	1	0	0
1600	2020-07-05 07:19:27	Man	1	35	Graduate	4	50	1	Yes	1	A little	0	5	Between 30 and More than 60 min min	30	More than 6 months	4	Vigorous	3	150	1	Sometimes	0	85	1.73	28.4005	1	0	0
1601	2020-06-05 18:58:40	Man	1	34	Undergraduate	3	40	1	Yes	1	A lot	1	4	Between 30 and More than 60 min min	30	More than 6 months	4	Vigorous	3	120	0	A little	0	78	1.77	24.8971	0	0	0
1602	2020-06-05 14:58:50	Woman	2	33	Undergraduate	3	45	1	Yes	1	A lot	1	4	Between 30 and More than 60 min min	30	Less than a month	1	Vigorous	3	120	0	Sometimes	0	64	1.63	24.0882	0	0	0
1603	2020-06-05 22:26:27	Woman	2	24	Undergraduate	3	30	1	Yes	1	A lot	1	0	None/Less than 30 min	0	I am not exercising	0	I am not exercising	0	0	0	No	0	54	1.64	20.0773	0	0	0
1604	2020-07-05 15:36:52	Woman	2	24	High School	2	28	1	Yes	1	None	0	6	More than 60 min	60	More than 6 months	4	Moderate	2	360	1	Sometimes	0	65	1.76	20.984	0	1	0
1605	2020-10-05 12:21:20	Man	1	46	Graduate	4	45	1	Yes	1	A lot	1	0	None/Less than 30 min	0	I am not exercising	0	I am not exercising	0	0	0	A little	0	87	1.8	26.8519	1	0	0
1606	2020-09-05 12:10:42	Man	1	47	Undergraduate	3	50	1	Yes	1	A little	0	2	Between 30 and More than 60 min min	30	More than 6 months	4	Moderate	2	60	0	A little	0	115	1.87	32.8863	2	1	0
1607	2020-06-05 14:27:20	Man	1	38	Graduate	4	0	0	Yes	1	A lot	1	0	None/Less than 30 min	0	I am not exercising	0	Light	1	0	0	Always	1	105	1.75	34.2857	2	1	0
1608	2020-06-05 21:34:39	Man	1	30	Graduate	4	0	0	Yes	1	A lot	1	4	Between 30 and More than 60 min min	30	More than 6 months	4	Moderate	2	120	0	A little	0	66	1.63	24.841	0	0	0
1609	2020-05-05 22:11:21	Man	1	40	High School	2	50	1	No	0	A little	0	0	None/Less than 30 min	0	I am not exercising	0	Light	1	0	0	No	0	88	1.75	28.7347	1	0	0
1610	2020-07-05 18:04:28	Man	1	29	High School	2	40	1	Yes	1	None	0	6	More than 60 min	60	Between 1 and 3 months	2	Vigorous	3	360	1	No	0	68	1.72	22.9854	0	0	0
1611	2020-06-05 08:42:08	Woman	2	45	Undergraduate	3	50	1	Yes	1	A lot	1	5	Between 30 and More than 60 min min	30	More than 6 months	4	Moderate	2	150	1	No	0	61	1.7	21.1073	0	0	0
1612	2020-06-05 13:12:57	Woman	2	40	Undergraduate	3	50	1	Yes	1	A lot	1	2	Between 30 and More than 60 min min	30	Between 1 and 3 months	2	Moderate	2	60	0	Sometimes	0	72	1.71	24.623	0	0	0
1613	2020-06-05 23:03:33	Man	1	37	Graduate	4	15	0	Yes	1	None	0	7	Between 30 and More than 60 min min	30	More than 6 months	4	Vigorous	3	210	1	No	0	72	1.67	25.8166	1	0	0
1614	2020-06-05 15:30:04	Man	1	36	Graduate	4	50	1	Yes	1	A lot	1	0	None/Less than 30 min	0	I am not exercising	0	I am not exercising	0	0	0	No	0	93	1.83	27.7703	1	0	0
1615	2020-06-05 15:49:21	Man	1	34	Undergraduate	3	50	1	No	0	I do not exercise		0	None/Less than 30 min	0	I am not exercising	0	I am not exercising	0	0	0	No	0	102	1.76	32.9287	2	0	0
1616	2020-10-05 15:00:29	Man	1	32	Undergraduate	3	45	1	Yes	1	A lot	1	1	None/Less than 30 min	0	More than 6 months	4	Vigorous	3	0	0	Frequently	1	57	1.69	19.9573	0	0	0
1617	2020-07-05 21:34:57	Woman	2	23	Undergraduate	3	10	0	Yes	1	A lot	1	2	Between 30 and More than 60 min min	30	BEtween 3 and 6 months	3	Moderate	2	60	0	A little	0	44	1.56	18.0802	0	0	0
1620	2020-09-05 09:56:08	Man	1	40	Undergraduate	3	60	1	Yes	1	A little	0	2	None/Less than 30 min	0	Between 1 and 3 months	2	Light	1	0	0	No	0	90	1.81	27.4717	1	0	0
1621	2020-06-05 16:03:38	Woman	2	30	Graduate	4	35	1	Yes	1	A lot	1	5	Between 30 and More than 60 min min	30	More than 6 months	4	Vigorous	3	150	1	Always	1	75	1.6	29.2969	1	0	1
1622	2020-07-05 13:13:06	Woman	2	28	High School	2	60	1	No	0	None	0	3	None/Less than 30 min	0	Less than a month	1	Moderate	2	0	0	Always	1	65	1.6	25.3906	1	0	0
1623	2020-07-05 23:28:26	Man	1	21	Undergraduate	3	40	1	Yes	1	A lot	1	3	None/Less than 30 min	0	More than 6 months	4	Moderate	2	0	0	Frequently	1	67	1.76	21.6296	0	0	0
1624	2020-09-05 12:06:37	Woman	2	68	High School	2	45	1	Yes	1	A little	0	5	More than 60 min	60	More than 6 months	4	Moderate	2	300	1	A little	0	53	1.48	24.1965	0	1	0
1625	2020-06-05 14:12:37	Man	1	38	Undergraduate	3	50	1	Yes	1	A lot	1	2	More than 60 min	60	More than 6 months	4	Vigorous	3	120	0	Frequently	1	77	1.75	25.1429	1	1	0
1626	2020-07-05 22:11:44	Man	1	30	Undergraduate	3	0	0	Yes	1	None	0	5	More than 60 min	60	BEtween 3 and 6 months	3	Vigorous	3	300	1	A little	0	74	1.74	24.4418	0	0	0
1627	2020-05-05 20:02:51	Woman	2	27	Graduate	4	50	1	Yes	1	A lot	1	4	Between 30 and More than 60 min min	30	More than 6 months	4	Vigorous	3	120	0	No	0	58	1.53	24.7768	0	1	1
1628	2020-07-05 22:13:44	Woman	2	27	Undergraduate	3	50	1	Yes	1	A little	0	2	None/Less than 30 min	0	Between 1 and 3 months	2	Moderate	2	0	0	Always	1	83	1.57	33.6728	2	1	1
1629	2020-06-05 18:03:41	Woman	2	24	Undergraduate	3	52	1	Yes	1	A lot	1	0	None/Less than 30 min	0	BEtween 3 and 6 months	3	Light	1	0	0	Frequently	1	50	#NULL!	#NULL!	#NULL!	0	0
1630	2020-08-05 07:06:32	Woman	2	34	Graduate	4	45	1	No	0	A lot	1	4	None/Less than 30 min	0	Between 1 and 3 months	2	Light	1	0	0	Sometimes	0	55	1.67	19.721	0	1	1
1631	2020-07-05 19:26:13	Woman	2	26	Graduate	4	40	1	Yes	1	A lot	1	5	Between 30 and More than 60 min min	30	More than 6 months	4	Vigorous	3	150	1	Sometimes	0	67	1.67	24.0238	0	1	1
1632	2020-06-05 18:11:52	Woman	2	38	Graduate	4	44	1	Yes	1	A little	0	0	None/Less than 30 min	0	I am not exercising	0	I am not exercising	0	0	0	No	0	82	1.64	30.4878	2	1	0
1633	2020-08-05 12:55:53	Woman	2	34	High School	2	40	1	Yes	1	A lot	1	4	Between 30 and More than 60 min min	30	More than 6 months	4	Vigorous	3	120	0	Sometimes	0	59	1.65	21.6713	0	1	0
1634	2020-06-05 14:45:39	Woman	2	32	Graduate	4	41	1	Yes	1	None	0	6	Between 30 and More than 60 min min	30	More than 6 months	4	Vigorous	3	180	1	No	0	62	1.73	20.7157	0	0	0
1635	2020-06-05 21:32:58	Woman	2	32	Graduate	4	50	1	No	0	I do not exercise		0	None/Less than 30 min	0	I am not exercising	0	I am not exercising	0	0	0	Frequently	1	75	1.72	25.3515	1	1	0
1636	2020-07-05 09:44:49	Woman	2	62	Graduate	4	60	1	Yes	1	A little	0	7	More than 60 min	60	Between 1 and 3 months	2	Moderate	2	420	1	A little	0	87	1.65	31.9559	2	0	0
1637	2020-09-05 09:12:11	Woman	2	21	High School	2	46	1	Yes	1	A lot	1	6	Between 30 and More than 60 min min	30	Between 1 and 3 months	2	Vigorous	3	180	1	No	0	57	1.6	22.2656	0	0	0
1638	2020-07-05 18:54:05	Man	1	47	Undergraduate	3	45	1	Yes	1	A little	0	6	Between 30 and More than 60 min min	30	Between 1 and 3 months	2	Vigorous	3	180	1	No	0	72	1.71	24.623	0	0	0
1639	2020-06-05 11:25:41	Man	1	46	High School	2	40	1	Yes	1	A lot	1	3	Between 30 and More than 60 min min	30	Less than a month	1	Moderate	2	90	0	A little	0	93	1.65	34.1598	2	0	0
1640	2020-06-05 22:18:47	Woman	2	42	Graduate	4	50	1	Yes	1	None	0	6	None/Less than 30 min	0	More than 6 months	4	Moderate	2	0	0	No	0	58	1.68	20.5499	0	0	0
1641	2020-06-05 11:32:33	Man	1	41	Graduate	4	40	1	Yes	1	A lot	1	1	Between 30 and More than 60 min min	30	Less than a month	1	Vigorous	3	30	0	Sometimes	0	99	1.83	29.5619	1	0	0
1642	2020-05-05 15:59:01	Man	1	18	High School	2	42	1	Yes	1	A lot	1	0	None/Less than 30 min	0	I am not exercising	0	Light	1	0	0	No	0	60	1.71	20.5191	0	0	0
1643	2020-07-05 17:58:20	Woman	2	18	High School	2	30	1	Yes	1	A little	0	5	Between 30 and More than 60 min min	30	More than 6 months	4	Moderate	2	150	1	A little	0	52	1.51	22.806	0	0	0
1644	2020-06-05 13:00:04	Man	1	50	Graduate	4	45	1	Yes	1	A lot	1	4	Between 30 and More than 60 min min	30	BEtween 3 and 6 months	3	Light	1	0	0	Frequently	1	61	1.62	23.2434	0	0	0
1645	2020-07-05 09:28:46	Man	1	35	Graduate	4	50	1	Yes	1	A lot	1	6	Between 30 and More than 60 min min	30	More than 6 months	4	Vigorous	3	180	1	A little	0	#NULL!	1.87	#NULL!	#NULL!	0	0
1646	2020-05-05 19:53:34	Man	1	46	Graduate	4	45	1	Yes	1	A lot	1	2	Between 30 and More than 60 min min	30	More than 6 months	4	Light	1	0	0	Sometimes	0	72	1.62	27.4348	1	0	0
1647	2020-05-05 21:03:08	Woman	2	28	Graduate	4	40	1	Yes	1	A lot	1	6	More than 60 min	60	More than 6 months	4	Vigorous	3	360	1	No	0	67	1.69	23.4586	0	0	0
1648	2020-05-05 22:39:31	Woman	2	61	Graduate	4	55	1	Yes	1	A lot	1	4	Between 30 and More than 60 min min	30	Between 1 and 3 months	2	Moderate	2	120	0	A little	0	76	1.59	30.0621	2	0	0
1649	2020-05-05 16:46:50	Man	1	50	Graduate	4	40	1	Yes	1	A lot	1	5	Between 30 and More than 60 min min	30	More than 6 months	4	Vigorous	3	150	1	Frequently	1	106	1.9	29.3629	1	0	0
1650	2020-07-05 23:18:41	Man	1	37	Graduate	4	50	1	Yes	1	None	0	5	Between 30 and More than 60 min min	30	More than 6 months	4	Vigorous	3	150	1	No	0	108	1.88	30.5568	2	0	0
1651	2020-06-05 16:17:18	Woman	2	36	Graduate	4	60	1	No	0	None	0	0	None/Less than 30 min	0	I am not exercising	0	I am not exercising	0	0	0	No	0	65	1.63	24.4646	0	1	0
1652	2020-06-05 14:09:32	Man	1	80	Graduate	4	40	1	Yes	1	A lot	1	5	Between 30 and More than 60 min min	30	Between 1 and 3 months	2	Moderate	2	150	1	A little	0	64	1.65	23.5078	0	0	0
1653	2020-06-05 10:51:30	Woman	2	63	Graduate	4	51	1	Yes	1	A lot	1	4	None/Less than 30 min	0	Between 1 and 3 months	2	Light	1	0	0	A little	0	65	1.55	27.0552	1	0	0
1654	2020-05-05 21:59:57	Woman	2	41	Graduate	4	49	1	No	0	None	0	0	None/Less than 30 min	0	I am not exercising	0	I am not exercising	0	0	0	No	0	80	1.67	28.6851	1	0	0
1655	2020-07-05 05:20:39	Woman	2	33	Undergraduate	3	60	1	Yes	1	A lot	1	6	More than 60 min	60	More than 6 months	4	Vigorous	3	360	1	Sometimes	0	74	1.74	24.4418	0	0	0
1656	2020-09-05 16:39:57	Man	1	21	Undergraduate	3	52	1	Yes	1	I do not exercise		0	None/Less than 30 min	0	I am not exercising	0	I am not exercising	0	0	0	No	0	77	1.7	26.6436	1	0	0
1657	2020-06-05 10:55:08	Man	1	50	Undergraduate	3	0	0	Yes	1	A little	0	3	Between 30 and More than 60 min min	30	More than 6 months	4	Vigorous	3	90	0	A little	0	68	1.68	24.093	0	0	0
1658	2020-05-05 19:57:03	Man	1	44	Undergraduate	3	40	1	Yes	1	A lot	1	0	None/Less than 30 min	0	I am not exercising	0	I am not exercising	0	0	0	Sometimes	0	80	1.78	25.2493	1	0	0
1659	2020-07-05 01:57:27	Man	1	42	Graduate	4	50	1	Yes	1	A lot	1	4	Between 30 and More than 60 min min	30	More than 6 months	4	Vigorous	3	120	0	A little	0	77	1.61	29.7056	1	0	0
1660	2020-05-05 16:27:23	Woman	2	21	Undergraduate	3	47	1	Yes	1	A lot	1	4	None/Less than 30 min	0	More than 6 months	4	Moderate	2	0	0	Sometimes	0	64	1.56	26.2985	1	1	0
1661	2020-06-05 18:54:29	Man	1	44	Graduate	4	40	1	Yes	1	A lot	1	3	None/Less than 30 min	0	Less than a month	1	Moderate	2	0	0	Sometimes	0	83	1.88	23.4835	0	0	0
1662	2020-05-05 23:51:17	Man	1	42	Graduate	4	45	1	Yes	1	A lot	1	4	Between 30 and More than 60 min min	30	BEtween 3 and 6 months	3	Moderate	2	120	0	No	0	96	1.8	29.6296	1	0	0
1663	2020-07-05 09:26:56	Woman	2	36	Graduate	4	4	0	Yes	1	A lot	1	1	None/Less than 30 min	0	More than 6 months	4	Moderate	2	0	0	Sometimes	0	84	1.67	30.1194	2	1	0
1664	2020-06-05 18:46:44	Woman	2	21	High School	2	60	1	Yes	1	A little	0	6	Between 30 and More than 60 min min	30	More than 6 months	4	Vigorous	3	180	1	Always	1	55	1.64	20.4491	0	1	0
1665	2020-05-05 16:38:14	Woman	2	45	Undergraduate	3	60	1	No	0	None	0	0	None/Less than 30 min	0	I am not exercising	0	I am not exercising	0	0	0	A little	0	73	1.6	28.5156	1	0	0
1666	2020-06-05 13:02:54	Woman	2	30	Graduate	4	53	1	No	0	I do not exercise		0	None/Less than 30 min	0	I am not exercising	0	I am not exercising	0	0	0	A little	0	60	1.55	24.974	0	0	0
1667	2020-05-05 14:01:59	Woman	2	26	Graduate	4	48	1	Yes	1	A lot	1	5	Between 30 and More than 60 min min	30	More than 6 months	4	Vigorous	3	150	1	No	0	57	1.59	22.5466	0	1	0
1669	2020-06-05 23:42:27	Man	1	51	Graduate	4	40	1	Yes	1	A little	0	6	Between 30 and More than 60 min min	30	More than 6 months	4	Vigorous	3	180	1	No	0	90	1.85	26.2966	1	0	0
1670	2020-05-05 22:02:04	Woman	2	41	Graduate	4	50	1	Yes	1	A lot	1	0	None/Less than 30 min	0	I am not exercising	0	Light	1	0	0	Frequently	1	#NULL!	#NULL!	#NULL!	#NULL!	0	0
1671	2020-06-05 19:11:54	Woman	2	39	Undergraduate	3	50	1	Yes	1	A lot	1	0	None/Less than 30 min	0	I am not exercising	0	Light	1	0	0	Sometimes	0	75	1.7	25.9516	1	0	1
1672	2020-06-05 17:17:40	Woman	2	34	Undergraduate	3	45	1	No	0	A little	0	3	None/Less than 30 min	0	BEtween 3 and 6 months	3	Light	1	0	0	No	0	58	1.64	21.5645	0	1	0
1673	2020-09-05 10:53:53	Man	1	28	Undergraduate	3	34	1	Yes	1	A little	0	1	More than 60 min	60	More than 6 months	4	Vigorous	3	60	0	No	0	65	1.67	23.3067	0	0	0
1674	2020-05-05 20:21:44	Woman	2	27	Undergraduate	3	30	1	Yes	1	A little	0	3	Between 30 and More than 60 min min	30	More than 6 months	4	Vigorous	3	90	0	A little	0	47	1.47	21.7502	0	0	0
1675	2020-06-05 20:07:00	Man	1	27	Graduate	4	35	1	Yes	1	A little	0	3	None/Less than 30 min	0	More than 6 months	4	Moderate	2	0	0	A little	0	100	1.93	26.8464	1	0	0
1676	2020-05-05 18:35:23	Woman	2	22	Undergraduate	3	30	1	No	0	I do not exercise		0	None/Less than 30 min	0	I am not exercising	0	I am not exercising	0	0	0	Always	1	62	1.65	22.7732	0	0	0
1677	2020-09-05 10:12:08	Man	1	56	Undergraduate	3	56	1	No	0	None	0	0	None/Less than 30 min	0	I am not exercising	0	I am not exercising	0	0	0	No	0	69	1.71	23.597	0	0	0
1678	2020-06-05 14:31:53	Woman	2	32	Graduate	4	50	1	Yes	1	A lot	1	4	Between 30 and More than 60 min min	30	More than 6 months	4	Vigorous	3	120	0	No	0	55	1.62	20.9572	0	0	0
1679	2020-06-05 12:44:47	Woman	2	31	Graduate	4	49	1	Yes	1	A lot	1	3	Between 30 and More than 60 min min	30	Between 1 and 3 months	2	Moderate	2	90	0	A little	0	52	1.54	21.9261	0	0	0
1680	2020-06-05 16:20:58	Woman	2	31	Graduate	4	49	1	Yes	1	A lot	1	3	Between 30 and More than 60 min min	30	Between 1 and 3 months	2	Moderate	2	90	0	A little	0	52	1.54	21.9261	0	0	0
1681	2020-08-05 16:11:07	Woman	2	23	Undergraduate	3	60	1	Yes	1	A lot	1	4	None/Less than 30 min	0	Between 1 and 3 months	2	Vigorous	3	0	0	Always	1	64	1.67	22.9481	0	1	0
1682	2020-09-05 13:00:49	Man	1	22	Undergraduate	3	55	1	Yes	1	A lot	1	3	Between 30 and More than 60 min min	30	Between 1 and 3 months	2	Vigorous	3	90	0	No	0	74	#NULL!	#NULL!	#NULL!	0	0
1683	2020-05-05 15:58:03	Man	1	78	High School	2	45	1	No	0	A little	0	2	None/Less than 30 min	0	Between 1 and 3 months	2	Light	1	0	0	A little	0	73	1.67	26.1752	1	0	0
1684	2020-08-05 07:42:55	Woman	2	52	Graduate	4	50	1	No	0	A lot	1	7	Between 30 and More than 60 min min	30	Less than a month	1	Moderate	2	210	1	A little	0	70	1.68	24.8016	0	0	0
1685	2020-06-05 16:42:58	Woman	2	50	Undergraduate	3	15	0	Yes	1	A little	0	3	Between 30 and More than 60 min min	30	More than 6 months	4	Light	1	0	0	No	0	75	1.65	27.5482	1	0	0
1686	2020-05-05 22:46:15	Woman	2	49	Undergraduate	3	40	1	Yes	1	A lot	1	3	Between 30 and More than 60 min min	30	More than 6 months	4	Vigorous	3	90	0	Sometimes	0	51	1.62	19.433	0	0	0
1687	2020-06-05 17:34:49	Man	1	30	High School	2	50	1	Yes	1	A lot	1	2	None/Less than 30 min	0	Less than a month	1	Vigorous	3	0	0	Always	1	64	1.68	22.6757	0	1	0
1688	2020-07-05 18:33:49	Woman	2	21	Undergraduate	3	37	1	Yes	1	A lot	1	6	Between 30 and More than 60 min min	30	More than 6 months	4	Moderate	2	180	1	Sometimes	0	53	1.65	19.4674	0	0	0
1689	2020-06-05 23:23:44	Man	1	18	High School	2	45	1	Yes	1	I do not exercise		3	Between 30 and More than 60 min min	30	I am not exercising	0	I am not exercising	1	0	0	Sometimes	0	116	1.84	34.2628	2	1	0
1690	2020-05-05 14:55:26	Woman	2	54	Undergraduate	3	42	1	Yes	1	A lot	1	5	Between 30 and More than 60 min min	30	More than 6 months	4	Moderate	2	150	1	Sometimes	0	63	1.7	21.7993	0	0	0
1691	2020-07-05 11:24:03	Man	1	41	Graduate	4	50	1	Yes	1	A lot	1	4	Between 30 and More than 60 min min	30	More than 6 months	4	Vigorous	3	120	0	No	0	#NULL!	1.85	#NULL!	#NULL!	0	0
1692	2020-05-05 19:57:05	Man	1	33	Graduate	4	30	1	Yes	1	A lot	1	1	None/Less than 30 min	0	More than 6 months	4	Vigorous	3	0	0	No	0	70	1.72	23.6614	0	0	0
1693	2020-10-05 09:53:28	Woman	2	32	Graduate	4	49	1	Yes	1	A little	0	2	More than 60 min	60	More than 6 months	4	Moderate	2	120	0	Sometimes	0	58	1.68	20.5499	0	1	0
1694	2020-06-05 09:09:38	Woman	2	46	Graduate	4	50	1	Yes	1	A lot	1	2	Between 30 and More than 60 min min	30	Less than a month	1	Moderate	2	60	0	No	0	76	1.7	26.2976	1	0	0
1695	2020-05-05 15:11:01	Man	1	41	Graduate	4	47	1	Yes	1	A lot	1	7	Between 30 and More than 60 min min	30	Between 1 and 3 months	2	Light	1	0	0	No	0	99	1.7	34.2561	2	1	1
1696	2020-07-05 09:24:23	Woman	2	36	Undergraduate	3	0	0	Yes	1	None	0	5	More than 60 min	60	More than 6 months	4	Vigorous	3	300	1	No	0	50	1.59	19.7777	0	0	0
1697	2020-06-05 19:36:16	Man	1	35	Undergraduate	3	50	1	Yes	1	A little	0	4	Between 30 and More than 60 min min	30	More than 6 months	4	Vigorous	3	120	0	No	0	60	1.7	20.7612	0	0	0
1698	2020-05-05 23:19:40	Woman	2	32	Graduate	4	60	1	Yes	1	A lot	1	4	Between 30 and More than 60 min min	30	More than 6 months	4	Vigorous	3	120	0	Sometimes	0	70	1.64	26.0262	1	1	0
1699	2020-06-05 18:27:17	Woman	2	31	Undergraduate	3	49	1	No	0	A little	0	2	Between 30 and More than 60 min min	30	Less than a month	1	Moderate	2	60	0	A little	0	93	1.67	33.3465	2	0	0
1700	2020-07-05 16:23:43	Woman	2	31	Graduate	4	50	1	Yes	1	A lot	1	3	Between 30 and More than 60 min min	30	More than 6 months	4	Vigorous	3	90	0	A little	0	55	1.65	20.202	0	1	0
1701	2020-09-05 12:25:43	Man	1	27	Undergraduate	3	50	1	Yes	1	A little	0	6	Between 30 and More than 60 min min	30	Between 1 and 3 months	2	Vigorous	3	180	1	No	0	100	1.8	30.8642	2	1	0
1702	2020-05-05 20:12:52	Woman	2	23	Undergraduate	3	50	1	Yes	1	A lot	1	0	None/Less than 30 min	0	I am not exercising	0	Light	1	0	0	A little	0	63	1.67	22.5896	0	1	0
1704	2020-05-05 15:52:18	Man	1	59	Graduate	4	30	1	No	0	A little	0	3	Between 30 and More than 60 min min	30	Between 1 and 3 months	2	Moderate	2	90	0	No	0	107	1.73	35.7513	2	0	0
1705	2020-08-05 11:03:04	Man	1	30	Graduate	4	52	1	Yes	1	A lot	1	3	Between 30 and More than 60 min min	30	More than 6 months	4	Vigorous	3	90	0	Sometimes	0	82	1.68	29.0533	1	1	0
1706	2020-06-05 12:51:07	Man	1	28	High School	2	40	1	Yes	1	A lot	1	0	None/Less than 30 min	0	I am not exercising	0	Light	1	0	0	A little	0	72	1.72	24.3375	0	0	0
1707	2020-05-05 21:59:13	Man	1	23	Undergraduate	3	41	1	Yes	1	None	0	6	Between 30 and More than 60 min min	30	More than 6 months	4	Vigorous	3	180	1	No	0	74	1.7	25.6055	1	0	0
1708	2020-10-05 14:27:36	Man	1	20	Undergraduate	3	59	1	Yes	1	A lot	1	6	Between 30 and More than 60 min min	30	Between 1 and 3 months	2	Vigorous	3	180	1	No	0	60	1.75	19.5918	0	0	0
1709	2020-05-05 14:29:29	Woman	2	19	High School	2	49	1	Yes	1	A lot	1	6	Between 30 and More than 60 min min	30	More than 6 months	4	Moderate	2	180	1	Always	1	47	1.66	17.0562	0	1	1
1710	2020-06-05 17:05:16	Woman	2	44	Undergraduate	3	42	1	Yes	1	A lot	1	5	Between 30 and More than 60 min min	30	Between 1 and 3 months	2	Vigorous	3	150	1	No	0	55	1.59	21.7555	0	0	0
1711	2020-05-05 16:43:10	Woman	2	38	Graduate	4	60	1	Yes	1	A lot	1	1	None/Less than 30 min	0	BEtween 3 and 6 months	3	Light	1	0	0	Frequently	1	70	1.63	26.3465	1	0	0
1712	2020-05-05 15:54:24	Woman	2	36	Graduate	4	53	1	Yes	1	A lot	1	5	More than 60 min	60	Between 1 and 3 months	2	Moderate	2	300	1	Sometimes	0	52.5	1.6	20.5078	0	0	0
1713	2020-07-05 16:29:58	Man	1	27	Undergraduate	3	48	1	Yes	1	None	0	6	Between 30 and More than 60 min min	30	More than 6 months	4	Vigorous	3	180	1	Frequently	1	75	1.75	24.4898	0	0	0
1714	2020-06-05 08:11:51	Man	1	35	Graduate	4	45	1	Yes	1	None	0	5	Between 30 and More than 60 min min	30	More than 6 months	4	Vigorous	3	150	1	No	0	80	1.75	26.1224	1	0	0
1715	2020-05-05 22:11:19	Woman	2	29	Undergraduate	3	45	1	Yes	1	A lot	1	1	None/Less than 30 min	0	Less than a month	1	Light	1	0	0	No	0	95	1.54	40.0573	2	0	0
1716	2020-06-05 15:38:15	Man	1	26	Graduate	4	51	1	Yes	1	A lot	1	4	Between 30 and More than 60 min min	30	More than 6 months	4	Moderate	2	120	0	Always	1	80	1.72	27.0416	1	0	0
1717	2020-05-05 14:15:06	Man	1	59	Undergraduate	3	45	1	No	0	None	0	4	None/Less than 30 min	0	More than 6 months	4	Moderate	2	0	0	A little	0	81	1.78	25.565	1	0	0
1718	2020-09-05 09:31:54	Man	1	55	Graduate	4	0	0	Yes	1	A little	0	5	More than 60 min	60	More than 6 months	4	Vigorous	3	300	1	A little	0	105	1.88	29.708	1	0	0
1719	2020-05-05 15:18:59	Woman	2	29	Graduate	4	45	1	Yes	1	A lot	1	3	Between 30 and More than 60 min min	30	Between 1 and 3 months	2	Moderate	2	90	0	A little	0	62	1.57	25.1532	1	0	0
1720	2020-06-05 13:05:21	Woman	2	28	Graduate	4	0	0	Yes	1	A little	0	2	Between 30 and More than 60 min min	30	More than 6 months	4	Moderate	2	60	0	Always	1	63	1.64	23.4236	0	1	1
1721	2020-06-05 14:04:20	Man	1	24	Graduate	4	40	1	Yes	1	A lot	1	3	Between 30 and More than 60 min min	30	More than 6 months	4	Vigorous	3	90	0	Sometimes	0	94	1.77	30.0041	2	0	0
1722	2020-08-05 16:47:37	Man	1	57	Graduate	4	50	1	Yes	1	A lot	1	3	None/Less than 30 min	0	More than 6 months	4	Moderate	2	0	0	A little	0	75	1.8	23.1481	0	1	0
1723	2020-06-05 21:32:22	Man	1	36	Graduate	4	35	1	Yes	1	A lot	1	3	Between 30 and More than 60 min min	30	Less than a month	1	Moderate	2	90	0	Frequently	1	78	1.71	26.6749	1	0	0
1724	2020-06-05 14:05:35	Woman	2	20	Undergraduate	3	30	1	Yes	1	A lot	1	3	Between 30 and More than 60 min min	30	Less than a month	1	Light	1	0	0	Sometimes	0	#NULL!	1.6	#NULL!	#NULL!	0	0
1725	2020-06-05 13:47:54	Man	1	83	Graduate	4	65	1	Yes	1	A little	0	4	Between 30 and More than 60 min min	30	More than 6 months	4	Moderate	2	120	0	No	0	75	1.73	25.0593	1	0	0
1726	2020-04-05 22:24:23	Woman	2	40	Graduate	4	55	1	Yes	1	A lot	1	2	None/Less than 30 min	0	More than 6 months	4	Vigorous	3	0	0	Sometimes	0	68	1.7	23.5294	0	1	0
1727	2020-05-05 16:18:38	Man	1	40	Graduate	4	45	1	Yes	1	A lot	1	6	Between 30 and More than 60 min min	30	More than 6 months	4	Vigorous	3	180	1	Frequently	1	94	1.69	32.912	2	1	0
1728	2020-07-05 13:12:33	Man	1	38	Graduate	4	45	1	Yes	1	A lot	1	6	Between 30 and More than 60 min min	30	More than 6 months	4	Vigorous	3	180	1	Sometimes	0	79	1.81	24.114	0	0	0
1729	2020-07-05 19:25:52	Man	1	35	Undergraduate	3	43	1	Yes	1	A lot	1	3	Between 30 and More than 60 min min	30	Between 1 and 3 months	2	Vigorous	3	90	0	Sometimes	0	96	1.88	27.1616	1	0	0
1730	2020-06-05 16:41:00	Man	1	28	Undergraduate	3	0	0	Yes	1	A lot	1	3	Between 30 and More than 60 min min	30	Between 1 and 3 months	2	Moderate	2	90	0	No	0	80	1.87	22.8774	0	0	0
1731	2020-05-05 16:37:31	Woman	2	60	High School	2	74	1	No	0	I do not exercise		0	None/Less than 30 min	0	I am not exercising	0	I am not exercising	0	0	0	Sometimes	0	83	1.61	32.0204	2	0	0
1732	2020-05-05 22:09:49	Woman	2	43	Graduate	4	45	1	Yes	1	A lot	1	2	More than 60 min	60	Less than a month	1	Moderate	2	120	0	A little	0	80	1.6	31.25	2	0	0
1733	2020-05-05 21:42:52	Woman	2	39	Undergraduate	3	45	1	Yes	1	A lot	1	6	Between 30 and More than 60 min min	30	Less than a month	1	Light	1	0	0	No	0	60	1.7	20.7612	0	0	0
1734	2020-05-05 15:22:10	Man	1	30	Graduate	4	60	1	Yes	1	A little	0	7	More than 60 min	60	More than 6 months	4	Vigorous	3	420	1	No	0	86.3	1.83	25.7697	1	0	0
1736	2020-09-05 16:41:03	Woman	2	68	Undergraduate	3	40	1	No	0	I do not exercise		0	None/Less than 30 min	0	I am not exercising	0	I am not exercising	0	0	0	Sometimes	0	90	1.65	33.0579	2	0	0
1737	2020-07-05 17:06:03	Woman	2	44	Graduate	4	45	1	No	0	A lot	1	3	Between 30 and More than 60 min min	30	Between 1 and 3 months	2	Moderate	2	90	0	A little	0	105	1.76	33.8972	2	0	0
1738	2020-06-05 13:21:52	Man	1	37	Graduate	4	10	0	Yes	1	A little	0	4	Between 30 and More than 60 min min	30	BEtween 3 and 6 months	3	Vigorous	3	120	0	A little	0	73	1.74	24.1115	0	1	0
1739	2020-06-05 12:54:26	Woman	2	30	Graduate	4	40	1	Yes	1	A little	0	3	Between 30 and More than 60 min min	30	More than 6 months	4	Vigorous	3	90	0	No	0	67	1.62	25.5296	1	1	1
1740	2020-06-05 16:57:55	Woman	2	30	Graduate	4	49	1	Yes	1	A little	0	3	None/Less than 30 min	0	Between 1 and 3 months	2	Moderate	2	0	0	Frequently	1	55	1.61	21.2183	0	0	0
1743	2020-05-05 14:14:12	Woman	2	48	Undergraduate	3	45	1	Yes	1	A lot	1	0	None/Less than 30 min	0	I am not exercising	0	I am not exercising	0	0	0	No	0	60	1.63	22.5827	0	0	0
1744	2020-05-05 14:35:17	Man	1	39	Graduate	4	40	1	Yes	1	A little	0	5	Between 30 and More than 60 min min	30	More than 6 months	4	Vigorous	3	150	1	Sometimes	0	78	1.77	24.8971	0	0	0
1745	2020-05-05 15:49:40	Man	1	30	High School	2	50	1	Yes	1	A lot	1	6	More than 60 min	60	More than 6 months	4	Vigorous	3	360	1	Frequently	1	110	1.8	33.9506	2	0	0
1746	2020-06-05 09:29:40	Man	1	30	Graduate	4	47	1	Yes	1	A little	0	1	None/Less than 30 min	0	BEtween 3 and 6 months	3	Moderate	2	0	0	No	0	87	1.81	26.556	1	1	0
1747	2020-06-05 08:46:21	Man	1	41	Undergraduate	3	60	1	Yes	1	A lot	1	3	Between 30 and More than 60 min min	30	Between 1 and 3 months	2	Moderate	2	90	0	Sometimes	0	121	1.82	36.5294	2	0	0
1748	2020-07-05 22:23:15	Woman	2	33	Undergraduate	3	40	1	Yes	1	A little	0	5	None/Less than 30 min	0	Between 1 and 3 months	2	Moderate	2	0	0	Always	1	54	1.58	21.6311	0	1	0
1749	2020-09-05 18:57:29	Woman	2	22	Undergraduate	3	40	1	Yes	1	A lot	1	5	Between 30 and More than 60 min min	30	Less than a month	1	Vigorous	3	150	1	A little	0	55	1.56	22.6003	0	1	0
1750	2020-05-05 16:51:30	Woman	2	20	Undergraduate	3	60	1	Yes	1	A lot	1	3	Between 30 and More than 60 min min	30	Between 1 and 3 months	2	Moderate	2	90	0	No	0	57	1.63	21.4536	0	1	1
1751	2020-06-05 11:06:52	Woman	2	40	Graduate	4	50	1	No	0	A little	0	3	None/Less than 30 min	0	Less than a month	1	Light	1	0	0	A little	0	74	1.68	26.2188	1	0	0
1752	2020-06-05 11:06:59	Woman	2	40	Graduate	4	54	1	No	0	A little	0	3	None/Less than 30 min	0	Less than a month	1	Light	1	0	0	A little	0	74	1.68	26.2188	1	0	0
1753	2020-06-05 21:44:35	Woman	2	28	Undergraduate	3	30	1	Yes	1	A lot	1	7	More than 60 min	60	More than 6 months	4	Vigorous	3	420	1	Sometimes	0	65	1.71	22.2291	0	0	0
1754	2020-06-05 19:17:15	Man	1	22	High School	2	45	1	Yes	1	A lot	1	3	Between 30 and More than 60 min min	30	More than 6 months	4	Vigorous	3	90	0	Frequently	1	63	1.86	18.2102	0	1	0
1755	2020-06-05 23:40:43	Woman	2	27	Graduate	4	36	1	Yes	1	A little	0	3	Between 30 and More than 60 min min	30	BEtween 3 and 6 months	3	Moderate	2	90	0	Frequently	1	71	1.65	26.079	1	0	0
1756	2020-06-05 23:15:48	Woman	2	60	Graduate	4	2	0	Yes	1	A lot	1	0	None/Less than 30 min	0	I am not exercising	0	Light	1	0	0	No	0	78	1.68	27.6361	1	0	0
1757	2020-07-05 23:10:33	Man	1	54	High School	2	45	1	Yes	1	A lot	1	5	Between 30 and More than 60 min min	30	Between 1 and 3 months	2	Moderate	2	150	1	A little	0	110	1.82	33.2086	2	1	0
1758	2020-06-05 07:56:14	Woman	2	37	Graduate	4	52	1	Yes	1	A lot	1	4	Between 30 and More than 60 min min	30	More than 6 months	4	Vigorous	3	120	0	A little	0	57	1.64	21.1927	0	0	0
1759	2020-09-05 18:52:38	Man	1	37	Graduate	4	40	1	Yes	1	A lot	1	4	Between 30 and More than 60 min min	30	Between 1 and 3 months	2	Moderate	2	120	0	No	0	79	1.72	26.7036	1	0	0
1760	2020-06-05 10:37:12	Man	1	36	Undergraduate	3	40	1	Yes	1	A lot	1	4	Between 30 and More than 60 min min	30	Between 1 and 3 months	2	Vigorous	3	120	0	A little	0	86	1.8	26.5432	1	0	0
1761	2020-05-05 20:51:27	Woman	2	28	Graduate	4	60	1	Yes	1	A lot	1	5	Between 30 and More than 60 min min	30	More than 6 months	4	Vigorous	3	150	1	Sometimes	0	57	1.6	22.2656	0	0	0
1762	2020-06-05 16:36:59	Woman	2	21	Undergraduate	3	14	0	Yes	1	A lot	1	2	None/Less than 30 min	0	More than 6 months	4	Moderate	2	0	0	Frequently	1	165	1.61	#NULL!	#NULL!	1	1
1763	2020-06-05 07:09:07	Man	1	39	Undergraduate	3	60	1	Yes	1	A little	0	7	Between 30 and More than 60 min min	30	More than 6 months	4	Vigorous	3	210	1	Sometimes	0	71	1.75	23.1837	0	0	0
1764	2020-08-05 00:08:12	Woman	2	39	Graduate	4	51	1	Yes	1	A little	0	6	Between 30 and More than 60 min min	30	More than 6 months	4	Vigorous	3	180	1	No	0	65	1.67	23.3067	0	0	0
1765	2020-09-05 09:01:18	Woman	2	26	Graduate	4	52	1	Yes	1	A little	0	3	Between 30 and More than 60 min min	30	More than 6 months	4	Vigorous	3	90	0	A little	0	65	1.61	25.0762	1	1	0
1766	2020-07-05 20:13:20	Man	1	25	Undergraduate	3	51	1	Yes	1	A lot	1	3	Between 30 and More than 60 min min	30	Less than a month	1	Vigorous	3	90	0	No	0	82	1.84	24.2202	0	0	0
1767	2020-06-05 15:47:57	Man	1	58	High School	2	60	1	No	0	I do not exercise		0	None/Less than 30 min	0	I am not exercising	0	I am not exercising	0	0	0	No	0	83	1.73	27.7323	1	0	0
1768	2020-06-05 14:24:06	Man	1	39	Graduate	4	40	1	Yes	1	None	0	7	Between 30 and More than 60 min min	30	BEtween 3 and 6 months	3	Vigorous	3	210	1	No	0	77	1.7	26.6436	1	0	0
1769	2020-05-05 19:30:43	Man	1	32	Graduate	4	50	1	Yes	1	A lot	1	6	More than 60 min	60	More than 6 months	4	Vigorous	3	360	1	Sometimes	0	79	1.73	26.3958	1	0	0
1770	2020-05-05 20:27:37	Man	1	32	Graduate	4	50	1	Yes	1	A lot	1	6	More than 60 min	60	More than 6 months	4	Vigorous	3	360	1	Sometimes	0	79	1.73	26.3958	1	0	0
1771	2020-06-05 18:44:25	Man	1	28	Graduate	4	40	1	Yes	1	A lot	1	3	Between 30 and More than 60 min min	30	Less than a month	1	Moderate	2	90	0	Always	1	77	1.84	22.7434	0	0	0
1772	2020-05-05 13:59:50	Woman	2	51	Graduate	4	40	1	Yes	1	A lot	1	3	Between 30 and More than 60 min min	30	Between 1 and 3 months	2	Moderate	2	90	0	No	0	92	1.64	34.2058	2	0	0
1773	2020-05-05 22:32:26	Man	1	42	Undergraduate	3		#NULL!	Yes	1	A lot	1	0	More than 60 min	60	More than 6 months	4	Vigorous	3	0	0	No	0	116	1.78	36.6115	2	1	0
1774	2020-07-05 23:06:31	Woman	2	36	Undergraduate	3	52	1	Yes	1	A lot	1	1	None/Less than 30 min	0	More than 6 months	4	Light	1	0	0	Frequently	1	79	1.73	26.3958	1	1	1
1775	2020-06-05 16:34:47	Woman	2	30	Undergraduate	3	50	1	Yes	1	A lot	1	1	None/Less than 30 min	0	More than 6 months	4	Vigorous	3	0	0	Always	1	64	1.63	24.0882	0	1	1
1776	2020-06-05 11:49:36	Woman	2	70	Undergraduate	3	40	1	No	0	A little	0	5	Between 30 and More than 60 min min	30	Between 1 and 3 months	2	Moderate	2	150	1	Sometimes	0	#NULL!	1.48	#NULL!	#NULL!	0	0
1777	2020-05-05 17:08:29	Man	1	57	Graduate	4	58	1	Yes	1	A lot	1	5	Between 30 and More than 60 min min	30	Less than a month	1	Light	1	0	0	Frequently	1	81	1.81	24.7245	0	1	0
1778	2020-05-05 20:40:59	Man	1	40	Elementary	1	40	1	Yes	1	None	0	4	Between 30 and More than 60 min min	30	More than 6 months	4	Moderate	2	120	0	No	0	78	1.76	25.1808	1	0	0
1779	2020-06-05 17:05:16	Man	1	33	Graduate	4	30	1	Yes	1	A lot	1	5	More than 60 min	60	Between 1 and 3 months	2	Vigorous	3	300	1	No	0	93	1.84	27.4693	1	0	0
1780	2020-06-05 15:01:25	Man	1	29	Graduate	4	45	1	No	0	A lot	1	4	Between 30 and More than 60 min min	30	Less than a month	1	Moderate	2	120	0	Sometimes	0	95	1.85	27.7575	1	1	0
1781	2020-10-05 14:06:15	Man	1	27	Undergraduate	3	60	1	Yes	1	None	0	3	Between 30 and More than 60 min min	30	Between 1 and 3 months	2	Vigorous	3	90	0	No	0	62	1.65	22.7732	0	0	0
1782	2020-06-05 22:37:24	Woman	2	21	Undergraduate	3	30	1	Yes	1	A lot	1	0	None/Less than 30 min	0	More than 6 months	4	Light	1	0	0	No	0	63	1.57	25.5588	1	0	0
1783	2020-06-05 20:12:35	Man	1	37	Undergraduate	3	30	1	Yes	1	A lot	1	2	Between 30 and More than 60 min min	30	Between 1 and 3 months	2	Vigorous	3	60	0	Sometimes	0	95	1.85	27.7575	1	0	0
1784	2020-06-05 13:58:32	Man	1	34	Graduate	4	60	1	No	0	None	0	0	None/Less than 30 min	0	I am not exercising	0	Light	1	0	0	Sometimes	0	98	1.74	32.3689	2	0	0
1785	2020-07-05 19:56:06	Man	1	29	Undergraduate	3	40	1	Yes	1	A lot	1	3	Between 30 and More than 60 min min	30	Between 1 and 3 months	2	Vigorous	3	90	0	Always	1	80	1.76	25.8264	1	1	1
1786	2020-06-05 16:05:07	Woman	2	21	Undergraduate	3	49	1	Yes	1	A little	0	5	Between 30 and More than 60 min min	30	More than 6 months	4	Vigorous	3	150	1	No	0	50	1.62	19.052	0	0	0
1787	2020-05-05 17:34:27	Man	1	52	Graduate	4	30	1	Yes	1	A lot	1	0	None/Less than 30 min	0	More than 6 months	4	Light	1	0	0	A little	0	78	1.65	28.6501	1	0	0
1788	2020-05-05 17:25:53	Woman	2	38	Graduate	4	49	1	Yes	1	A lot	1	3	Between 30 and More than 60 min min	30	Between 1 and 3 months	2	Moderate	2	90	0	Frequently	1	62	1.58	24.8358	0	1	1
1789	2020-06-05 14:02:53	Man	1	32	Undergraduate	3	14	0	Yes	1	A lot	1	3	None/Less than 30 min	0	Between 1 and 3 months	2	Moderate	2	0	0	Frequently	1	75	1.73	25.0593	1	0	0
1790	2020-06-05 11:44:21	Woman	2	29	Graduate	4	50	1	Yes	1	A little	0	5	Between 30 and More than 60 min min	30	More than 6 months	4	Vigorous	3	150	1	No	0	52	1.58	20.83	0	0	0
1791	2020-09-05 18:20:40	Man	1	24	Undergraduate	3	60	1	No	0	A little	0	1	None/Less than 30 min	0	Less than a month	1	Light	1	0	0	No	0	80	1.8	24.6914	0	0	0
1792	2020-05-05 17:56:01	Man	1	68	Undergraduate	3	40	1	Yes	1	A lot	1	4	More than 60 min	60	More than 6 months	4	Moderate	2	240	1	A little	0	105	1.88	29.708	1	0	0
1793	2020-06-05 14:56:41	Woman	2	44	Graduate	4	40	1	Yes	1	A lot	1	2	None/Less than 30 min	0	Less than a month	1	Moderate	2	0	0	Sometimes	0	78	1.8	24.0741	0	1	0
1794	2020-09-05 20:39:23	Man	1	26	Undergraduate	3	50	1	Yes	1	A lot	1	3	Between 30 and More than 60 min min	30	Less than a month	1	Vigorous	3	90	0	A little	0	67	1.74	22.1297	0	0	0
1796	2020-07-05 19:54:16	Woman	2	18	Undergraduate	3	52	1	Yes	1	A lot	1	2	Between 30 and More than 60 min min	30	Less than a month	1	Light	1	0	0	Frequently	1	53	1.6	20.7031	0	0	0
1798	2020-06-05 13:46:18	Woman	2	61	Graduate	4	50	1	Yes	1	A little	0	4	Between 30 and More than 60 min min	30	More than 6 months	4	Moderate	2	120	0	Sometimes	0	59	1.56	24.2439	0	0	0
1799	2020-06-05 17:45:56	Woman	2	49	Graduate	4	47	1	Yes	1	A lot	1	5	Between 30 and More than 60 min min	30	Between 1 and 3 months	2	Vigorous	3	150	1	Sometimes	0	74	1.6	28.9062	1	0	0
1800	2020-06-05 16:42:41	Man	1	29	Undergraduate	3	50	1	Yes	1	A little	0	3	Between 30 and More than 60 min min	30	Between 1 and 3 months	2	Vigorous	3	90	0	Sometimes	0	90	1.8	27.7778	1	0	0
1801	2020-05-05 15:15:23	Woman	2	26	Undergraduate	3	46	1	Yes	1	None	0	7	Between 30 and More than 60 min min	30	More than 6 months	4	Vigorous	3	210	1	Frequently	1	55	1.68	19.487	0	1	0
1802	2020-07-05 17:50:00	Woman	2	25	High School	2	50	1	Yes	1	A lot	1	1	None/Less than 30 min	0	More than 6 months	4	Vigorous	3	0	0	Frequently	1	66	1.54	27.8293	1	1	1
1803	2020-09-05 10:19:01	Woman	2	24	Undergraduate	3	53	1	Yes	1	A lot	1	5	More than 60 min	60	Between 1 and 3 months	2	Moderate	2	300	1	Sometimes	0	66	1.62	25.1486	1	1	0
1805	2020-05-05 20:48:31	Woman	2	68	High School	2	54	1	Yes	1	A lot	1	3	Between 30 and More than 60 min min	30	Between 1 and 3 months	2	Moderate	2	90	0	A little	0	73	1.64	27.1416	1	0	0
1806	2020-06-05 00:13:10	Woman	2	43	Graduate	4	55	1	Yes	1	A lot	1	2	Between 30 and More than 60 min min	30	Less than a month	1	Moderate	2	60	0	Frequently	1	85	1.63	31.9922	2	1	0
1807	2020-06-05 15:24:05	Man	1	36	Graduate	4	54	1	Yes	1	A lot	1	7	Between 30 and More than 60 min min	30	BEtween 3 and 6 months	3	Vigorous	3	210	1	No	0	88	1.74	29.0659	1	0	0
1808	2020-06-05 13:34:17	Woman	2	24	Undergraduate	3	36	1	No	0	I do not exercise		0	None/Less than 30 min	0	I am not exercising	0	I am not exercising	0	0	0	Frequently	1	53	1.65	19.4674	0	1	1
1809	2020-05-05 15:47:52	Woman	2	22	Undergraduate	3	40	1	Yes	1	A lot	1	7	None/Less than 30 min	0	Less than a month	1	Vigorous	3	0	0	Frequently	1	58	1.66	21.048	0	0	0
1810	2020-05-05 14:38:18	Woman	2	43	Graduate	4	68	1	Yes	1	A little	0	5	Between 30 and More than 60 min min	30	More than 6 months	4	Moderate	2	150	1	Always	1	60	1.6	23.4375	0	0	0
1811	2020-07-05 13:14:57	Woman	2	36	Undergraduate	3	51	1	Yes	1	A lot	1	0	None/Less than 30 min	0	Between 1 and 3 months	2	Light	1	0	0	Always	1	63	1.57	25.5588	1	1	0
1812	2020-05-05 21:30:49	Woman	2	37	Undergraduate	3	60	1	Yes	1	A lot	1	0	None/Less than 30 min	0	More than 6 months	4	Vigorous	3	0	0	Always	1	63	1.6	24.6094	0	1	0
1813	2020-07-05 08:33:01	Man	1	36	Graduate	4	50	1	Yes	1	A lot	1	5	Between 30 and More than 60 min min	30	More than 6 months	4	Vigorous	3	150	1	No	0	82	1.69	28.7105	1	0	0
1814	2020-06-05 16:11:21	Man	1	39	Graduate	4	55	1	Yes	1	A lot	1	4	Between 30 and More than 60 min min	30	Between 1 and 3 months	2	Vigorous	3	120	0	No	0	98	1.78	30.9304	2	1	0
1815	2020-07-05 10:58:02	Man	1	32	Undergraduate	3	1	0	Yes	1	A lot	1	3	More than 60 min	60	Less than a month	1	Moderate	2	180	1	Always	1	100	1.81	30.5241	2	1	1
1816	2020-06-05 18:24:51	Man	1	30	Undergraduate	3	60	1	Yes	1	A lot	1	3	Between 30 and More than 60 min min	30	More than 6 months	4	Vigorous	3	90	0	A little	0	96	1.88	27.1616	1	0	0
1817	2020-07-05 21:50:03	Man	1	30	Undergraduate	3	0	0	No	0	I do not exercise		0	None/Less than 30 min	0	I am not exercising	0	I am not exercising	0	0	0	Frequently	1	60	1.8	18.5185	0	1	1
1818	2020-09-05 11:09:46	Woman	2	24	Undergraduate	3	55	1	Yes	1	A lot	1	7	Between 30 and More than 60 min min	30	Less than a month	1	Vigorous	3	210	1	Frequently	1	58	1.69	20.3074	0	1	1
1819	2020-06-05 17:18:58	Woman	2	22	Undergraduate	3	40	1	Yes	1	A lot	1	3	Between 30 and More than 60 min min	30	More than 6 months	4	Moderate	2	90	0	Frequently	1	74	1.74	24.4418	0	1	1
1820	2020-05-05 21:53:49	Woman	2	46	High School	2	45	1	Yes	1	A lot	1	3	None/Less than 30 min	0	More than 6 months	4	Vigorous	3	0	0	A little	0	52	1.62	19.8141	0	0	0
1821	2020-05-05 17:07:56	Man	1	62	High School	2	60	1	No	0	I do not exercise		0	None/Less than 30 min	0	I am not exercising	0	I am not exercising	0	0	0	A little	0	#NULL!	1.83	#NULL!	#NULL!	0	0
1822	2020-08-05 21:50:36	Woman	2	52	Graduate	4	60	1	Yes	1	A lot	1	4	Between 30 and More than 60 min min	30	Between 1 and 3 months	2	Moderate	2	120	0	No	0	61	1.68	21.6128	0	0	0
1823	2020-07-05 22:08:32	Man	1	50	Undergraduate	3	50	1	Yes	1	A lot	1	3	None/Less than 30 min	0	Between 1 and 3 months	2	Moderate	2	0	0	Sometimes	0	84	1.8	25.9259	1	1	0
1824	2020-06-05 21:25:06	Woman	2	45	High School	2	102	1	No	0	I do not exercise		7	None/Less than 30 min	0	I am not exercising	0	I am not exercising	1	0	0	No	0	113	1.8	34.8765	2	0	0
1825	2020-07-05 12:56:40	Woman	2	44	Undergraduate	3	0	0	Yes	1	A little	0	3	More than 60 min	60	More than 6 months	4	Vigorous	3	180	1	No	0	75	1.7	25.9516	1	0	0
1826	2020-09-05 10:31:37	Man	1	42	Graduate	4	56	1	Yes	1	A lot	1	3	Between 30 and More than 60 min min	30	More than 6 months	4	Vigorous	3	90	0	No	0	68	1.66	24.677	0	0	0
1827	2020-07-05 10:55:50	Man	1	43	Graduate	4	45	1	Yes	1	A lot	1	1	Between 30 and More than 60 min min	30	Less than a month	1	Moderate	2	30	0	No	0	88	1.76	28.4091	1	0	0
1828	2020-06-05 14:30:33	Woman	2	31	Graduate	4	46	1	Yes	1	A little	0	6	Between 30 and More than 60 min min	30	Between 1 and 3 months	2	Vigorous	3	180	1	Sometimes	0	56	1.57	22.719	0	0	0
1829	2020-07-05 19:54:30	Man	1	28	Undergraduate	3	30	1	Yes	1	A lot	1	5	Between 30 and More than 60 min min	30	Between 1 and 3 months	2	Vigorous	3	150	1	No	0	82	1.75	26.7755	1	0	0
1830	2020-05-05 16:59:05	Man	1	21	Undergraduate	3		#NULL!	Yes	1	A lot	1	6	Between 30 and More than 60 min min	30	Between 1 and 3 months	2	Vigorous	3	180	1	No	0	75	1.73	25.0593	1	0	0
1831	2020-06-05 18:39:01	Woman	2	21	Undergraduate	3	47	1	Yes	1	None	0	7	Between 30 and More than 60 min min	30	More than 6 months	4	Vigorous	3	210	1	Sometimes	0	57	1.66	20.6852	0	1	0
1832	2020-06-05 21:39:08	Woman	2	62	Graduate	4	50	1	Yes	1	A lot	1	4	Between 30 and More than 60 min min	30	More than 6 months	4	Moderate	2	120	0	A little	0	65	1.65	23.8751	0	0	0
1833	2020-09-05 11:23:33	Man	1	51	Undergraduate	3	40	1	No	0	None	0	7	Between 30 and More than 60 min min	30	Less than a month	1	Moderate	2	210	1	No	0	106	1.75	34.6122	2	0	0
1834	2020-06-05 09:00:36	Woman	2	34	Graduate	4	45	1	Yes	1	A lot	1	4	Between 30 and More than 60 min min	30	BEtween 3 and 6 months	3	Vigorous	3	120	0	Always	1	80	1.74	26.4236	1	1	1
1835	2020-06-05 10:32:50	Woman	2	34	Graduate	4	45	1	Yes	1	A lot	1	4	Between 30 and More than 60 min min	30	BEtween 3 and 6 months	3	Vigorous	3	120	0	Always	1	80	1.74	26.4236	1	1	1
1836	2020-06-05 17:15:34	Woman	2	30	Graduate	4	50	1	Yes	1	A lot	1	4	Between 30 and More than 60 min min	30	Less than a month	1	Vigorous	3	120	0	No	0	48	1.58	19.2277	0	0	0
1837	2020-07-05 19:25:24	Man	1	23	Undergraduate	3	40	1	Yes	1	A lot	1	4	Between 30 and More than 60 min min	30	More than 6 months	4	Moderate	2	120	0	Frequently	1	68	1.74	22.46	0	0	0
1839	2020-05-05 20:21:52	Woman	2	52	Graduate	4	60	1	No	0	I do not exercise		0	None/Less than 30 min	0	I am not exercising	0	I am not exercising	0	0	0	A little	0	96	1.65	35.2617	2	1	1
1840	2020-06-05 20:53:40	Woman	2	68	Graduate	4	50	1	No	0	None	0	3	Between 30 and More than 60 min min	30	Between 1 and 3 months	2	Moderate	2	90	0	A little	0	79	1.59	31.2488	2	0	0
1841	2020-06-05 12:42:26	Woman	2	53	Undergraduate	3	60	1	Yes	1	A lot	1	0	None/Less than 30 min	0	More than 6 months	4	Light	1	0	0	No	0	67	1.69	23.4586	0	0	0
1842	2020-06-05 17:12:21	Man	1	34	Graduate	4	40	1	Yes	1	A little	0	3	Between 30 and More than 60 min min	30	More than 6 months	4	Moderate	2	90	0	A little	0	79	1.78	24.9337	0	0	0
1843	2020-06-05 16:16:17	Woman	2	24	Undergraduate	3	42	1	Yes	1	A lot	1	3	Between 30 and More than 60 min min	30	More than 6 months	4	Moderate	2	90	0	Frequently	1	62	1.57	25.1532	1	0	0
1844	2020-05-05 16:51:23	Man	1	19	High School	2	36	1	Yes	1	A lot	1	2	Between 30 and More than 60 min min	30	More than 6 months	4	Moderate	2	60	0	Always	1	65	1.7	22.4913	0	0	0
1845	2020-06-05 12:44:37	Man	1	41	Elementary	1	50	1	No	0	I do not exercise		0	None/Less than 30 min	0	I am not exercising	0	I am not exercising	0	0	0	No	0	80	1.75	26.1224	1	0	0
1846	2020-10-05 14:15:50	Man	1	49	High School	2	0	0	Yes	1	A lot	1	7	More than 60 min	60	More than 6 months	4	Moderate	2	420	1	Sometimes	0	59	1.7	20.4152	0	0	0
1847	2020-07-05 07:42:56	Woman	2	49	Graduate	4	49	1	Yes	1	A lot	1	3	Between 30 and More than 60 min min	30	More than 6 months	4	Vigorous	3	90	0	No	0	47.3	1.59	18.7097	0	0	0
1848	2020-05-05 20:32:28	Woman	2	37	Graduate	4	48	1	Yes	1	A lot	1	6	Between 30 and More than 60 min min	30	More than 6 months	4	Vigorous	3	180	1	Always	1	71	1.74	23.4509	0	0	0
1849	2020-06-05 13:15:08	Woman	2	35	Graduate	4	50	1	Yes	1	A little	0	2	None/Less than 30 min	0	Less than a month	1	Moderate	2	0	0	Frequently	1	65	1.74	21.4691	0	1	0
1850	2020-09-05 10:29:18	Woman	2	26	Undergraduate	3	52	1	Yes	1	A lot	1	3	Between 30 and More than 60 min min	30	Less than a month	1	Moderate	2	90	0	No	0	57	1.72	19.2672	0	0	0
1851	2020-06-05 14:01:38	Woman	2	22	Undergraduate	3	40	1	No	0	A little	0	0	None/Less than 30 min	0	I am not exercising	0	Light	1	0	0	A little	0	52	1.58	20.83	0	0	0
1852	2020-07-05 17:48:16	Man	1	22	Undergraduate	3	28	1	Yes	1	A little	0	4	Between 30 and More than 60 min min	30	BEtween 3 and 6 months	3	Moderate	2	120	0	Always	1	83	1.85	24.2513	0	0	0
1853	2020-06-05 15:43:20	Woman	2	31	Graduate	4	55	1	No	0	A little	0	3	None/Less than 30 min	0	Less than a month	1	Vigorous	3	0	0	Sometimes	0	53	1.6	20.7031	0	0	0
1854	2020-06-05 14:23:40	Man	1	41	Undergraduate	3	45	1	Yes	1	A lot	1	5	Between 30 and More than 60 min min	30	Between 1 and 3 months	2	Vigorous	3	150	1	No	0	92	1.77	29.3658	1	0	0
1855	2020-06-05 21:15:00	Man	1	39	Graduate	4	48	1	Yes	1	A lot	1	4	Between 30 and More than 60 min min	30	Between 1 and 3 months	2	Moderate	2	120	0	No	0	80	1.77	25.5354	1	0	0
1856	2020-05-05 14:12:14	Woman	2	32	Graduate	4	50	1	Yes	1	I do not exercise		0	None/Less than 30 min	0	I am not exercising	0	I am not exercising	1	0	0	Always	1	58	1.5	25.7778	1	1	0
1857	2020-06-05 21:52:57	Woman	2	23	Undergraduate	3	40	1	Yes	1	None	0	0	None/Less than 30 min	0	I am not exercising	0	I am not exercising	0	0	0	Sometimes	0	61	1.56	25.0657	1	1	1
1858	2020-06-05 13:57:52	Woman	2	41	Graduate	4	30	1	Yes	1	None	0	5	Between 30 and More than 60 min min	30	More than 6 months	4	Moderate	2	150	1	Frequently	1	63	1.65	23.1405	0	1	1
1859	2020-06-05 18:29:29	Man	1	36	Graduate	4	42	1	Yes	1	A little	0	7	Between 30 and More than 60 min min	30	More than 6 months	4	Vigorous	3	210	1	No	0	84	1.81	25.6402	1	0	0
1860	2020-05-05 16:43:05	Woman	2	33	Graduate	4	67	1	Yes	1	A lot	1	0	None/Less than 30 min	0	I am not exercising	0	Light	1	0	0	Frequently	1	74	1.69	25.9095	1	0	0
1861	2020-08-05 01:10:29	Man	1	39	Undergraduate	3	7	0	Yes	1	A lot	1	7	More than 60 min	60	More than 6 months	4	Vigorous	3	420	1	A little	0	96	1.96	24.9896	0	1	0
1862	2020-08-05 08:45:08	Woman	2	52	Graduate	4	38	1	Yes	1	None	0	3	Between 30 and More than 60 min min	30	Between 1 and 3 months	2	Moderate	2	90	0	No	0	58	1.72	19.6052	0	0	0
1863	2020-07-05 17:46:45	Woman	2	40	Graduate	4	50	1	Yes	1	A little	0	7	More than 60 min	60	More than 6 months	4	Moderate	2	420	1	A little	0	56	1.5	24.8889	0	1	0
1864	2020-07-05 18:25:36	Woman	2	20	Undergraduate	3	45	1	Yes	1	A little	0	0	None/Less than 30 min	0	I am not exercising	0	I am not exercising	0	0	0	No	0	59	1.65	21.6713	0	0	0
1865	2020-06-05 16:01:22	Woman	2	19	Undergraduate	3	30	1	Yes	1	A lot	1	2	Between 30 and More than 60 min min	30	Between 1 and 3 months	2	Light	1	0	0	Always	1	45	1.6	17.5781	0	1	0
1866	2020-06-05 22:01:45	Woman	2	68	Graduate	4	35	1	Yes	1	None	0	3	Between 30 and More than 60 min min	30	Between 1 and 3 months	2	Moderate	2	90	0	No	0	73	1.7	25.2595	1	0	0
1867	2020-05-05 20:15:36	Woman	2	57	Undergraduate	3	21	0	No	0	A lot	1	2	Between 30 and More than 60 min min	30	Between 1 and 3 months	2	Light	1	0	0	A little	0	72	1.6	28.125	1	0	0
1868	2020-06-05 09:34:27	Man	1	35	Graduate	4	50	1	Yes	1	A little	0	5	More than 60 min	60	More than 6 months	4	Vigorous	3	300	1	A little	0	71	1.63	26.7229	1	0	0
1869	2020-06-05 20:06:27	Woman	2	35	Graduate	4	60	1	No	0	I do not exercise		0	None/Less than 30 min	0	I am not exercising	0	I am not exercising	0	0	0	Frequently	1	50	1.57	20.2848	0	0	1
1870	2020-05-05 17:33:57	Woman	2	26	Undergraduate	3	50	1	Yes	1	None	0	6	Between 30 and More than 60 min min	30	More than 6 months	4	Vigorous	3	180	1	Always	1	55	1.65	20.202	0	1	0
1871	2020-05-05 19:10:24	Woman	2	44	Undergraduate	3	0	0	Yes	1	A little	0	6	None/Less than 30 min	0	Less than a month	1	Moderate	2	0	0	A little	0	78	1.62	29.7211	1	1	0
1872	2020-06-05 19:00:59	Woman	2	36	Undergraduate	3	50	1	Yes	1	I do not exercise		0	None/Less than 30 min	0	I am not exercising	0	I am not exercising	1	0	0	Sometimes	0	52	1.54	21.9261	0	0	0
1873	2020-08-05 13:42:42	Woman	2	23	Undergraduate	3	30	1	Yes	1	A little	0	4	Between 30 and More than 60 min min	30	More than 6 months	4	Moderate	2	120	0	A little	0	60	1.72	20.2812	0	0	0
1874	2020-07-05 00:15:35	Man	1	21	High School	2	50	1	Yes	1	I do not exercise		0	None/Less than 30 min	0	I am not exercising	0	I am not exercising	0	0	0	Always	1	63	1.73	21.0498	0	1	0
1875	2020-06-05 14:36:16	Man	1	46	Graduate	4	45	1	No	0	None	0	0	None/Less than 30 min	0	I am not exercising	0	I am not exercising	0	0	0	No	0	86	1.7	29.7578	1	1	0
1876	2020-07-05 19:22:32	Man	1	26	Undergraduate	3	47	1	Yes	1	A lot	1	3	Between 30 and More than 60 min min	30	Between 1 and 3 months	2	Moderate	2	90	0	Always	1	87	1.84	25.6971	1	0	0
1877	2020-07-05 18:37:53	Woman	2	28	Undergraduate	3	37	1	Yes	1	A little	0	3	None/Less than 30 min	0	Less than a month	1	Vigorous	3	0	0	A little	0	58	1.6	22.6562	0	0	0
1878	2020-05-05 16:12:05	Woman	2	42	Graduate	4	30	1	Yes	1	A lot	1	2	Between 30 and More than 60 min min	30	More than 6 months	4	Moderate	2	60	0	No	0	65	1.65	23.8751	0	0	0
1879	2020-06-05 16:35:53	Woman	2	40	Undergraduate	3	50	1	Yes	1	A little	0	5	None/Less than 30 min	0	More than 6 months	4	Moderate	2	0	0	No	0	48	1.55	19.9792	0	0	0
1880	2020-05-05 15:52:57	Woman	2	37	Graduate	4	47	1	Yes	1	A lot	1	1	Between 30 and More than 60 min min	30	More than 6 months	4	Moderate	2	30	0	A little	0	44	1.57	17.8506	0	1	1
1881	2020-06-05 18:54:50	Woman	2	32	Graduate	4	32	1	Yes	1	A little	0	6	Between 30 and More than 60 min min	30	More than 6 months	4	Vigorous	3	180	1	A little	0	57	1.6	22.2656	0	0	0
1882	2020-05-05 20:26:22	Woman	2	30	Graduate	4		#NULL!	No	0	A little	0	0	None/Less than 30 min	0	I am not exercising	0	I am not exercising	0	0	0	Sometimes	0	68	1.56	27.9421	1	0	0
1883	2020-09-05 13:04:25	Woman	2	27	High School	2	30	1	Yes	1	A lot	1	1	Between 30 and More than 60 min min	30	More than 6 months	4	Moderate	2	30	0	Always	1	65	1.62	24.7676	0	1	1
1884	2020-06-05 16:44:13	Woman	2	26	Graduate	4	50	1	Yes	1	A lot	1	2	Between 30 and More than 60 min min	30	More than 6 months	4	Vigorous	3	60	0	Always	1	58	1.53	24.7768	0	1	0
1885	2020-06-05 18:54:38	Man	1	71	Undergraduate	3	50	1	Yes	1	A little	0	2	Between 30 and More than 60 min min	30	More than 6 months	4	Moderate	2	60	0	No	0	98	1.94	26.0389	1	0	0
1886	2020-06-05 16:21:27	Woman	2	61	Undergraduate	3	56	1	Yes	1	None	0	7	Between 30 and More than 60 min min	30	More than 6 months	4	Moderate	2	210	1	No	0	68	1.68	24.093	0	0	0
1887	2020-05-05 17:07:23	Woman	2	55	Graduate	4	45	1	Yes	1	None	0	4	More than 60 min	60	More than 6 months	4	Vigorous	3	240	1	Frequently	1	98	1.7	33.91	2	1	0
1888	2020-06-05 12:35:14	Man	1	52	Undergraduate	3	0	0	Yes	1	None	0	5	Between 30 and More than 60 min min	30	More than 6 months	4	Vigorous	3	150	1	No	0	75	1.62	28.578	1	0	0
1889	2020-09-05 00:19:41	Woman	2	39	Graduate	4	50	1	Yes	1	A lot	1	0	None/Less than 30 min	0	Between 1 and 3 months	2	Moderate	2	0	0	Always	1	60	1.5	26.6667	1	1	1
1890	2020-05-05 15:54:06	Man	1	36	Undergraduate	3	45	1	Yes	1	A lot	1	4	Between 30 and More than 60 min min	30	More than 6 months	4	Moderate	2	120	0	A little	0	57	1.76	18.4013	0	0	0
1891	2020-07-05 15:54:41	Woman	2	30	Graduate	4	56	1	Yes	1	A little	0	7	Between 30 and More than 60 min min	30	More than 6 months	4	Moderate	2	210	1	No	0	58	1.6	22.6562	0	1	0
1892	2020-06-05 17:55:40	Woman	2	27	Undergraduate	3	40	1	Yes	1	A little	0	3	Between 30 and More than 60 min min	30	More than 6 months	4	Moderate	2	90	0	A little	0	65	1.62	24.7676	0	0	0
1893	2020-07-05 21:12:27	Man	1	20	Undergraduate	3	30	1	Yes	1	A little	0	2	Between 30 and More than 60 min min	30	Between 1 and 3 months	2	Light	1	0	0	A little	0	68.5	1.77	21.8647	0	0	0
1895	2020-06-05 13:26:04	Man	1	54	Graduate	4	50	1	Yes	1	A lot	1	5	More than 60 min	60	Between 1 and 3 months	2	Vigorous	3	300	1	No	0	97	1.75	31.6735	2	0	0
1896	2020-06-05 16:37:31	Woman	2	51	Undergraduate	3	60	1	Yes	1	None	0	5	Between 30 and More than 60 min min	30	More than 6 months	4	Vigorous	3	150	1	No	0	66	1.63	24.841	0	1	1
1897	2020-06-05 14:01:42	Man	1	40	Graduate	4	50	1	Yes	1	A lot	1	3	None/Less than 30 min	0	Less than a month	1	Moderate	2	0	0	No	0	78	1.75	25.4694	1	0	0
1898	2020-06-05 18:25:45	Woman	2	60	Undergraduate	3	52	1	Yes	1	A little	0	4	Between 30 and More than 60 min min	30	Between 1 and 3 months	2	Moderate	2	120	0	Frequently	1	69	1.66	25.0399	1	1	0
1899	2020-06-05 19:40:46	Woman	2	40	Graduate	4	49	1	Yes	1	A lot	1	2	Between 30 and More than 60 min min	30	More than 6 months	4	Vigorous	3	60	0	A little	0	75	1.54	31.6242	2	0	0
1900	2020-05-05 21:03:58	Woman	2	39	Graduate	4	30	1	Yes	1	A little	0	3	Between 30 and More than 60 min min	30	More than 6 months	4	Moderate	2	90	0	Always	1	47	1.6	18.3594	0	0	0
1901	2020-06-05 12:44:54	Man	1	38	Graduate	4		#NULL!	Yes	1	A lot	1	3	None/Less than 30 min	0	Between 1 and 3 months	2	Vigorous	3	0	0	A little	0	74	1.77	23.6203	0	0	0
1902	2020-05-05 22:42:51	Man	1	35	Undergraduate	3	45	1	Yes	1	A little	0	5	Between 30 and More than 60 min min	30	Less than a month	1	Light	1	0	0	A little	0	87	1.72	29.4078	1	1	0
1903	2020-07-05 08:20:15	Woman	2	22	Undergraduate	3	30	1	Yes	1	A lot	1	2	None/Less than 30 min	0	More than 6 months	4	Moderate	2	0	0	Sometimes	0	43	1.59	17.0088	0	1	1
1904	2020-06-05 23:20:53	Woman	2	51	Undergraduate	3	50	1	Yes	1	A little	0	7	Between 30 and More than 60 min min	30	More than 6 months	4	Vigorous	3	210	1	No	0	52	1.53	22.2137	0	0	0
1905	2020-08-05 13:52:03	Man	1	34	Graduate	4	51	1	Yes	1	None	0	5	Between 30 and More than 60 min min	30	Between 1 and 3 months	2	Vigorous	3	150	1	No	0	110	1.75	35.9184	2	0	0
1906	2020-07-05 09:02:47	Woman	2	33	Undergraduate	3	55	1	Yes	1	A lot	1	1	Between 30 and More than 60 min min	30	BEtween 3 and 6 months	3	Moderate	2	30	0	Always	1	75	1.62	28.578	1	1	1
1907	2020-07-05 12:18:38	Woman	2	30	Graduate	4	60	1	Yes	1	A lot	1	0	Between 30 and More than 60 min min	30	More than 6 months	4	Vigorous	3	0	0	Frequently	1	70	1.67	25.0995	1	1	1
1908	2020-06-05 18:02:05	Woman	2	21	Undergraduate	3	40	1	No	0	I do not exercise		0	None/Less than 30 min	0	I am not exercising	0	I am not exercising	0	0	0	Frequently	1	80	1.54	33.7325	2	1	0
1909	2020-05-05 21:43:48	Man	1	48	Graduate	4	40	1	Yes	1	A lot	1	2	Between 30 and More than 60 min min	30	Between 1 and 3 months	2	Moderate	2	60	0	No	0	80	1.65	29.3848	1	0	0
1910	2020-07-05 10:21:03	Woman	2	45	High School	2	60	1	Yes	1	A lot	1	4	More than 60 min	60	Between 1 and 3 months	2	Moderate	2	240	1	Always	1	75	1.69	26.2596	1	0	0
1911	2020-06-05 21:37:35	Man	1	40	Graduate	4	40	1	No	0	I do not exercise		0	None/Less than 30 min	0	I am not exercising	0	I am not exercising	0	0	0	A little	0	130	1.68	46.0601	2	0	0
1912	2020-06-05 10:51:16	Man	1	35	Graduate	4	50	1	Yes	1	A lot	1	1	More than 60 min	60	More than 6 months	4	Moderate	2	60	0	No	0	82	1.7	28.3737	1	1	0
1913	2020-07-05 19:59:14	Woman	2	30	Undergraduate	3	40	1	Yes	1	A little	0	5	Between 30 and More than 60 min min	30	More than 6 months	4	Moderate	2	150	1	Frequently	1	47	1.56	19.313	0	0	0
1914	2020-06-05 11:31:46	Man	1	52	Graduate	4	50	1	No	0	A lot	1	2	None/Less than 30 min	0	More than 6 months	4	Moderate	2	0	0	A little	0	100	#NULL!	#NULL!	#NULL!	0	0
1915	2020-06-05 21:20:31	Man	1	38	Graduate	4	45	1	No	0	A little	0	3	Between 30 and More than 60 min min	30	Between 1 and 3 months	2	Vigorous	3	90	0	Frequently	1	101	1.83	30.1592	2	0	0
1916	2020-05-05 22:10:39	Man	1	26	Graduate	4	43	1	Yes	1	A lot	1	3	Between 30 and More than 60 min min	30	Between 1 and 3 months	2	Vigorous	3	90	0	Sometimes	0	77	1.76	24.858	0	0	0
1917	2020-06-05 17:18:23	Woman	2	22	Graduate	4	45	1	No	0	A lot	1	6	Between 30 and More than 60 min min	30	Less than a month	1	Moderate	2	180	1	Always	1	78	1.6	30.4688	2	0	0
1918	2020-07-05 19:28:31	Woman	2	30	Undergraduate	3	50	1	No	0	None	0	0	None/Less than 30 min	0	I am not exercising	0	I am not exercising	0	0	0	Sometimes	0	#NULL!	1.59	#NULL!	#NULL!	0	0
1919	2020-06-05 20:06:52	Woman	2	60	Undergraduate	3	50	1	Yes	1	A little	0	5	None/Less than 30 min	0	More than 6 months	4	Moderate	2	0	0	Sometimes	0	89	1.72	30.0838	2	0	0
1920	2020-04-05 22:05:31	Man	1	55	Undergraduate	3	46	1	Yes	1	A lot	1	3	More than 60 min	60	More than 6 months	4	Moderate	2	180	1	Sometimes	0	90	1.67	32.2708	2	0	0
